# Supplementary material for: Tumor-associated macrophage-derived chemokine CCL5 facilitates the progression and immunosuppressive tumor microenvironment of clear cell renal cell carcinoma
Source: Int J Biol Sci. 2022 Jul 18;18(13):4884–900. doi: 10.7150/ijbs.74647 (PMC9379407; doi:10.7150/ijbs.74647)
Supplement: Supplementary file 2 — Supplementary table 1. [file ijbsv18p4884s2.csv]

Table S1. Clinical and pathological indicators on the basis of CCL5 expression for ccRCC patients from TCGA database.
		High CCL5 expression	Low CCL5 expression	P_value
Survival status	Alive	162	195	0.003
	Dead	103	70
	Mean (SD)	60.2 (11.8)	60.9 (12.5)
Sex	FEMALE	86	100	0.237
	MALE	179	165
Race	ASIAN	5	3	0.008
	BLACK	17	39
	WHITE	238	221
pathological T stage	T1	6	15	0.007
	T1a	54	86
	T1b	51	59
	T2	30	25
	T2a	7	3
	T2b	3	1
	T3	2	3
	T3a	72	48
	T3b	32	20
	T3c	2
	T4	6	5
pathological N stage	N0	120	119	0.117
	N1	12	4
	NX	133	142
pathological M stage	M0	210	230	0.008
	M1	52	28
	MX	3	7
AJCC stage	I	107	158	<0.001
	II	33	24
	III	71	52
	IV	52	30
ISUP grade	G1	3	11	<0.001
	G2	90	137
	G3	118	88
	G4	53	22
	GX		5
Smoking status	Non-smoking	17	30	0.123
	Smoking	22	18
