# Supplementary material for: Tumor-associated macrophage-derived chemokine CCL5 facilitates the progression and immunosuppressive tumor microenvironment of clear cell renal cell carcinoma
Source: Int J Biol Sci. 2022 Jul 18;18(13):4884–900. doi: 10.7150/ijbs.74647 (PMC9379407; doi:10.7150/ijbs.74647)
Supplement: Supplementary file 3 — Supplementary table 4. [file ijbsv18p4884s3.xlsx]

## Sheet: Supplementary Table 4
Supplementary Table 4. Immune cells infiltration of all ccRCC samples from TCGA using CIBERSORT algorithm.
Input Sample	B cells naive	B cells memory	Plasma cells	T cells CD8	T cells CD4 naive	T cells CD4 memory resting	T cells CD4 memory activated	T cells follicular helper	T cells regulatory (Tregs)	T cells gamma delta	NK cells resting	NK cells activated	Monocytes	Macrophages M0	Macrophages M1	Macrophages M2	Dendritic cells resting	Dendritic cells activated	Mast cells resting	Mast cells activated	Eosinophils	Neutrophils	P-value	Correlation	RMSE
TCGA.B2.4101.01	0.0274836	0	0.00643295	0.233951	0	0.220987	0	0	0.0151122	0	0.0146578	0.0331609	0.0522442	0	0.108291	0.145975	0.0468794	0	0.0948254	0	0	0	0.02	0.169149	1.0225
TCGA.BP.4342.01	0.0544952	0	0.00103181	0.111802	0	0.340684	0.00343874	0.0129526	0.0342675	0	0.0315457	0.000688163	0.0976117	0	0.0638259	0.218121	0.00717039	0	0.0223653	0	0	0	0.01	0.207731	1.00442
TCGA.B0.4691.01	0.0154185	0	0.0570671	0.368766	0	0.0754889	0	0.0754656	0.0437611	0.0582234	0	0.0593602	0.0201298	0	0.107918	0.0825263	0.018275	0	0.0175997	0	0	0	0	0.305233	0.979356
TCGA.BP.4167.01	0	0	0.0119258	0.327023	0	0.11563	0.0186711	0.0290642	0.0771554	0.0366502	0	0.018497	0.0421785	0.00138302	0.0653598	0.241318	0	0	0.0151439	0	0	0	0	0.430186	0.903515
TCGA.B8.4620.01	0.0326976	0	0.00203027	0.0262937	0	0.204998	0.0255738	0.00027177	0.00984807	0.018773	0.0286733	0	0.0437788	0.0957816	0.0360484	0.250374	0	0.0660078	0.00665258	0	0.027401	0.124797	0	0.313689	0.95526
TCGA.BP.4769.01	0.0572109	0	0	0.0325251	0	0.319662	0	0.00793884	0.0249555	0	0.0307121	0.00538405	0.033672	0	0.120717	0.156408	0	0.102203	0.108611	0	0	0	0.17	0.0634133	1.0642
TCGA.CJ.4907.01	0.0556451	0	0.00706136	0.113951	0	0.159582	0	0.00152301	0.0204159	0	0.0242118	0.0322721	0.11425	0	0.0964775	0.282046	0.0180953	0	0.0744684	0	0	0	0.01	0.199049	1.00056
TCGA.BP.5168.01	0.0173206	0	0	0.236251	0	0.172921	0	0.0278287	0.0258579	0.00868264	0	0.0832955	0.0192644	0.0340347	0.132299	0.120711	0.0148922	0	0.105668	0	0.000972818	0	0.01	0.198139	1.01869
TCGA.BP.4977.01	0.00364348	0	0.00145214	0.107304	0	0.278288	0.00568879	0.00650434	0.0483274	0.00749518	0.0133558	0	0.0695671	0.047152	0.0806134	0.293191	0.00132056	0	0.0360964	0	0	0	0.01	0.212031	1.00167
TCGA.B0.5080.01	0.0959709	0	0.0709973	0.308327	0	0.0842269	0.0105563	0	0.137694	0	0	0.0296072	0.0114039	0.00958168	0.0620099	0.134913	0	0	0.0437418	0	0	0.000969894	0.01	0.221622	1.0063
TCGA.B0.4838.01	0.00852816	0	0.00998796	0.659865	0	0	0	0.0418061	0.0559754	0	0	0.0694959	0.0110977	0.000113471	0.0580639	0.030415	0.0155448	0	0.0361139	0	0	0.00299255	0	0.368551	0.968325
TCGA.DV.A4VX.01	0.0176702	0	0	0.354803	0	0.0492272	0.0320438	0.0720856	0.0336601	0	0	0.00647825	0.0389563	0.160408	0.0719712	0.120243	0	0.0291913	0.00249968	0	0	0.0107628	0.02	0.170872	1.02949
TCGA.BP.5191.01	0.0129277	0.00184442	0.0314606	0.124423	0	0.328404	0.0229754	0.0361255	0.0655618	0.0344737	0	0.0282443	0.0125507	0.0531152	0.0954741	0.109746	0.0092656	0	0.0334079	0	0	0	0.03	0.145473	1.0417
TCGA.CZ.4862.01	0.00316054	0	0	0.47073	0	0.0775996	0.000153514	0.0238626	0.0294345	0.0617835	0	0.00706845	0.0384685	0	0.127905	0.13306	0	0	0.0267736	0	0	0	0	0.359631	0.952649
TCGA.B0.5697.11	0.0546993	0	0.0216295	0.0558509	0	0.323043	0	0	0.0535473	0	0	0.0946731	0.0282256	0.00517034	0.03328	0.19895	0	0	0.130932	0	0	0	0.81	-0.0161726	1.09323
TCGA.BP.4758.01	0.0280489	0	0.0166274	0.477332	0	0.100029	0	0.0683659	0.0662129	0	0	0.0467318	0.0119972	0	0.0684587	0.0698712	0.0137665	0	0.0325582	0	0	0	0.02	0.154006	1.07146
TCGA.B8.5552.01	0.072184	0	0	0.15829	0	0.191081	0	0.00367515	0.0364323	0	0	0.00260759	0.00938909	0.122358	0.0551589	0.261179	0.0431994	0	0.015445	0.0167053	0	0.0122945	0	0.364504	0.932535
TCGA.BP.4968.01	0.0314471	0	0.014672	0.364757	0	0.143075	0.0130527	0.0516813	0.0218677	0.0367336	0	0.0677642	0.00590481	0.017427	0.0800365	0.0906441	0.0194723	0	0.0414645	0	0	0	0	0.430589	0.907332
TCGA.CZ.4856.01	0.0543825	0	0.0124289	0.282026	0	0.129946	0	0.0152264	0.036221	0.0179771	0	0.0415037	0.0124381	0	0.113596	0.140633	0.0318858	0	0.111736	0	0	0	0.01	0.241509	0.99309
TCGA.CZ.5454.11	0.140628	0	0	0.0428288	0	0.202314	0	0	0.0252041	0.0114623	0	0.144671	0.0301532	0	0.028971	0.196431	0	0.00551216	0.110166	0	0.0616571	0	0.86	-0.0205058	1.09472
TCGA.CJ.4634.01	0.0371421	0	0.00468463	0.101379	0	0.17987	0	0	0.0209657	0	0.032944	0	0.118563	0.00575486	0.047551	0.337612	0.00523826	0	0.108295	0	0	0	0.02	0.166308	1.01284
TCGA.A3.3378.01	0.0846528	0	0.0122794	0.101341	0	0.15221	0.0189309	0.030961	0.0212769	0.00334263	0	0	0.00623036	0	0.0781097	0.348412	0.00446708	0	0.0506479	0	0	0.0871377	0	0.257553	0.97764
TCGA.A3.3365.01	0.0646645	0	0.00335792	0.10642	0	0.23768	0.021517	0	0	0.0258538	0.0973328	0	0.0125065	0	0.0931428	0.248853	0.0265032	0	0.0621695	0	0	0	0.01	0.199107	1.00486
TCGA.B4.5834.01	0.0527117	0	0.00486812	0.124517	0	0.212243	0.00871541	0	0.0075988	0.00298011	0.042283	0	0.0408049	0	0.205565	0.188902	0.0160738	0	0.0927371	0	0	0	0.01	0.244675	0.994462
TCGA.CJ.4876.01	0	0	0.0313253	0.592118	0	0.0229787	0.0721335	0.0236809	0.0780271	0	0	0.0298112	0.0152245	0	0.0785293	0.044236	0.000549571	0	0.0113858	0	0	0	0.01	0.249229	1.03059
TCGA.CZ.5458.11	0.0891044	0	0	0	0	0.38608	0	0	0	0	0	0.0744451	0.139795	0	0	0.117892	0	0.0687256	0.0453937	0	0.0737953	0.00476847	0.71	-0.0074773	1.08324
TCGA.BP.4962.01	0.0137412	0	0.0170155	0.32329	0	0.144926	0.00919183	0.0240166	0.0342841	0.0247965	0	0.0284962	0.0606129	0.0118989	0.0615861	0.173599	0.043457	0	0.0287179	0	0	0.000371177	0	0.33971	0.948104
TCGA.CZ.4866.01	0.0434832	0	0.00724807	0.0366495	0	0.149406	0.000664039	7.56e-06	1.67e-05	0	0	0.0221673	0.0812719	0.113255	0.0551344	0.446722	0.00440284	0	0.0310302	0	0	0.00854105	0.01	0.206771	1.01091
TCGA.BP.4177.01	0.209528	0	0.0199392	0.104964	0	0.245095	0	0	0.0105971	0	0.000643205	0.0111125	0.0290389	0	0.0838024	0.175567	0.0764471	0	0.032375	0.000891117	0	0	0.1	0.113316	1.04185
TCGA.B8.A54F.01	0.0811976	0	0.0166624	0.0627544	0	0.169714	0	0	0	0	0.00332123	0.0219174	0.222006	0	0.0204468	0.348927	0.010517	0	0.0425368	0	0	0	0.01	0.22516	0.993146
TCGA.B0.5113.01	0.0398238	0	0.00533148	0.155985	0	0.313786	0.0101119	0.0260903	0.020226	0.00057748	0	0.0204569	0.00907428	0	0.122439	0.160329	0.0225753	0	0.0931939	0	0	0	0.01	0.216078	1.00483
TCGA.CJ.4642.01	0.167639	0	0	0.0773529	0	0.119492	0	0.0140229	0	0	0.0717689	0.00758998	0.0148737	0.087774	0.0563491	0.214212	0.0784133	0	0.0905133	0	0	0	0	0.330784	0.944902
TCGA.BP.4986.01	0.0219791	0	0.00624553	0.0817292	0	0.26514	0	0	0.0242944	0	0	0.0429552	0.118028	0	0.0641001	0.371318	0	0	0	0.00239641	0	0.00181425	0.09	0.117132	1.04335
TCGA.A3.3346.01	0.00526429	0	0.00268015	0.137898	0	0.170956	0.0612408	0.0190401	0.0102104	0	0.0387913	0	0.0315878	0.139429	0.0866518	0.223256	0.00452933	0	0.0191815	0	0	0.0492847	0	0.366372	0.931848
TCGA.B8.4619.01	0.337991	0	0.0437528	0.0163047	0	0.170201	0	0	0.0201446	0.0366342	0	0.00113998	0.0266705	0.0271198	0.0450869	0.151994	0	0.00338996	0.119134	0	0	0.000436218	0.02	0.182634	1.02571
TCGA.CJ.5672.11	0.13857	0	0	0.0536713	0	0.246202	0	0	0.0520081	0	0	0.1552	0.0274754	0	0.04125	0.245438	0	0	0.0257313	0	0.0144535	0	0.87	-0.0234183	1.10945
TCGA.AS.3778.01	0.0130055	0	0.00489775	0.156947	0	0.19062	0.0232122	0	0	0	0.0402034	0	0.0761741	0	0.134108	0.298448	0	0	0.0582461	0	0	0.00413748	0.01	0.232329	0.992899
TCGA.BP.5007.01	0.0118888	0	0.00983843	0.36294	0	0.150511	0.000921394	0.0106861	0.0318746	0.0207151	0	0.0131912	0.035337	0	0.116907	0.206234	0	0.000959796	0.0279964	0	0	0	0	0.311858	0.967534
TCGA.B0.5097.01	0.0415078	0	0.00802755	0.045684	0	0.216421	0.0402878	0	0.0239258	0.00537264	0	0	0	0.313449	0.0344247	0.203268	0	0.0170999	0.0451506	0	0	0.00538221	0	0.420524	0.908128
TCGA.B0.4703.01	0.0419011	0	0.00916958	0.227795	0	0.260369	0	0.0345337	0.0139052	0.00592873	0	0.0160727	0.0133208	0.0351419	0.118042	0.192501	0	0	0.0298164	0	0	0.00150267	0	0.317273	0.960449
TCGA.B0.4816.01	0.0085347	0	0.000612746	0.100877	0	0.159023	0	0	0.0304763	0	0.0967654	0	0.262864	0	0.0429632	0.263085	0	0.00151821	0.0296284	0	0	0.00365249	0	0.271154	0.975002
TCGA.BP.4330.01	0.0595207	0	0.113376	0.405715	0	0.0378737	0.00277838	0.0238372	0.0406438	0	0	0.0232217	0.036695	0	0.0990897	0.0930783	0.0166094	0	0.0470826	0	0	0.000478627	0	0.329696	0.957048
TCGA.CW.6097.01	0.103187	0	0.0350013	0.145759	0	0.40492	0.00566897	0	0.00269942	0	0	0	0.0230258	0.010413	0.060995	0.14813	0.0342124	0	0.0216718	0	0	0.00431654	0	0.349243	0.943109
TCGA.CZ.5462.11	0.0402128	0	0	0.0452957	0	0.290677	0	0	0	0	0	0.123082	0.0700505	0.0245747	0.0371539	0.191099	0.0207606	0.0232254	0.123578	0	0.00931042	0.000979266	0.72	-0.00868456	1.08528
TCGA.DV.A4W0.05	0.0275596	0	0.0193634	0.10619	0	0.202096	0	0	0.0514412	0	0.0490661	0.0858921	0.121	0.0888864	0.0954921	0.0732833	0	0	0.0727795	0	0	0.00695102	0.44	0.023438	1.08011
TCGA.BP.4325.01	0.0236041	0	0.00530724	0.476678	0	0.0542353	0.00840654	0.0247915	0.0280916	0.00597645	0	0.0653873	0.0212363	0	0.0825935	0.1672	0.0136087	0	0.00956209	0	0.00422686	0.00909497	0	0.331912	0.964288
TCGA.CJ.6031.01	0.0484791	0	0.0350963	0.271441	0	0.0680786	0.0245378	0.00535052	0.0342729	0.0103985	0	0.0209301	0	0.104858	0.0678028	0.227357	0.00868705	0	0.0573685	0	0	0.0153423	0	0.364408	0.932188
TCGA.B2.A4SR.01	0.0518185	0	0.00798865	0.149879	0	0.266252	0	0.00382411	0	0	0.0177755	0.0201684	0.0200061	0.0312727	0.125381	0.170982	0.0408325	0	0.0938196	0	0	0	0.01	0.255211	0.981801
TCGA.CZ.5453.11	0.225874	0	0.0379537	0.0382619	0	0.257685	0	0	0.0320633	0	0	0.0573541	0.0167656	0	0.0637336	0.197412	0	0.00109218	0.0349263	0	0.0368784	0	0.6	0.00554785	1.08999
TCGA.BP.4337.01	0.0615518	0	0.0154145	0.140766	0	0.196317	0.0111613	0.00974702	0.035474	0	0	0.0372817	0.0235326	0.0800401	0.0786304	0.180192	0.00210668	0	0.127785	0	0	0	0.02	0.172547	1.01139
TCGA.A3.A6NJ.01	0.018276	0	0.0133218	0.498914	0	0.0821281	0.0236391	0.0213504	0.0394126	0	0	0.0166402	0.062456	0	0.104988	0.0943189	0.00459062	0	0.0199637	0	0	0	0	0.383968	0.936004
TCGA.CZ.5469.11	0.0602137	0	0	0.0568569	0	0.3332	0	0	0.105257	0	0	0.109095	0.0575604	0	0.0563918	0.135922	0	0	0.0682989	0	0.0172039	0	0.74	-0.0124303	1.10463
TCGA.CJ.5671.01	0.0397209	0	0.00938278	0.139809	0	0.202751	0.0297786	0	0.0455418	0.00384489	0	0.00232526	0.0320137	0.181697	0.0447985	0.227332	0.00494804	0	0.0360572	0	0	0	0	0.262149	0.978878
TCGA.CJ.6032.01	0.00572354	0	0.000466907	0.378737	0	0.110762	0	0.0227691	0.0161348	0.0159232	0	0.028652	0.062505	0.00483048	0.122059	0.209375	0.00657308	0	0.0154886	0	0	0	0.1	0.108399	1.06778
TCGA.BP.4804.01	0.0201567	0	0	0.324569	0	0.062765	0.00472575	0.0280041	0.0558475	0.0357153	0	0.0328103	0	0.128784	0.088244	0.183966	0.00241136	0	0.0320003	0	0	0	0	0.488982	0.871535
TCGA.CJ.4891.01	0.0342848	0	0.0137359	0.0991353	0	0.0787035	0.00819132	0	0.0571601	0	0	0.00787554	0.138322	0.160627	0.0576238	0.242629	0	0.0440198	0.015671	0	0	0.0420207	0.01	0.214144	0.999576
TCGA.BP.5184.01	0.0581211	0	0.0015201	0.22255	0	0.232351	0	0	0.00237098	0	0.0187841	0.011897	0.0260227	0	0.08168	0.279028	0.0231473	0	0.0425284	0	0	0	0.02	0.170034	1.02124
TCGA.CJ.4903.01	0.0355169	0	0.0117776	0.34629	0	0.19128	0	0	0.0149238	0	0	0.0533605	0.0417065	0	0.0959963	0.162785	0.0043891	0	0	0.0386536	0.0017197	0.00160047	0.02	0.157473	1.04478
TCGA.A3.3311.01	0.0764525	0	0.0365985	0.160282	0	0.145446	0.00331618	0.0315484	0.0215774	0.0324185	0	0	0.126767	0	0.0759482	0.252437	0	0	0.0334657	0	0	0.0037427	0.02	0.192713	1.00421
TCGA.B4.5844.01	0.0582554	0	0.00929537	0.0682038	0	0.137733	0	0	0.00486207	0	0.0974663	0	0.17567	0.183847	0.0752852	0.0793217	0	0	0.109241	0	0	0.000818946	0.02	0.168953	1.01181
TCGA.B4.5832.01	0.0392509	0	0	0	0	0.381921	0.0297402	0	0	0.0602698	0	0.0332099	0.0131558	0	0.0917492	0.202902	0	0	0.0692046	0	0.0635423	0.0150544	0.11	0.094498	1.04738
TCGA.A3.3326.01	0.101631	0	0.0253967	0.065488	0	0.293605	0.010533	0	0.0372286	0	0.0306638	0	0.0439621	0.00478017	0.0983752	0.142598	0.0466123	0	0.0923614	0	0	0.00676525	0	0.306861	0.955781
TCGA.CJ.4869.01	0.00227366	0	0.00863584	0.542708	0	0.10433	0.0150162	0.0337277	0.0662207	0.0155815	0	0.0287291	0.020287	0	0.0504725	0.0907493	0.00666569	0.00079987	0.0138034	0	0	0	0	0.506322	0.866523
TCGA.CZ.4864.01	0.00186493	0	0.00505455	0.445867	0	0.0367004	0	0.0533366	0.0247733	0.0432243	0	0.0105329	0.0565066	0	0.0999362	0.197702	0	0	0.0245016	0	0	0	0	0.374484	0.936713
TCGA.DV.5568.01	0.0509455	0	0.00995323	0.33425	0	0.0383863	0	0.0349266	0.0581991	0	0	0.0200019	0	0.259871	0.0543677	0.127744	0	0	0.00869742	0	0	0.00265779	0	0.503784	0.863316
TCGA.A3.3349.01	0.102753	0	0.0115732	0.185376	0	0.0788004	0	0	0.0166323	0	0.0494702	0.041404	0.0872616	0	0.0195929	0.284391	0.00550314	0	0.103548	0	0	0.0136942	0.01	0.245959	0.981367
TCGA.CW.6090.01	0.0557113	0	0.00305226	0.157793	0	0.0626303	0.0133696	0.00119575	0.0289683	0.00484697	0	0.0133062	0.0342522	0.0944232	0.0330379	0.392504	0.00144744	0	0.0927096	0	0	0.0107522	0	0.421258	0.906355
TCGA.CJ.6027.01	0.00307459	0	0.00799632	0.38076	0	0	0.0554346	0.0498224	0.00887847	0.130139	0	0.0168458	0	0.0665164	0.111233	0.156384	0.00179567	0	0.0108579	0	0	0.000261843	0	0.544135	0.838558
TCGA.BP.4768.01	0	0.00633503	0.00743896	0.309589	0	0	0.00035481	0.0279138	0.0679241	0	0	0.0440187	0.0452616	0.173019	0.0205839	0.245956	0	0	0.0475794	0	0	0.00402516	0.11	0.0935623	1.05755
TCGA.CJ.5679.01	0	0	0.00294193	0.130218	0	0.124412	0.00350707	0	0.0400758	0.0183847	0.0321713	0	0	0.501516	0.0201332	0.106624	0	0.000624643	0.0193912	0	0	0	0.01	0.24245	1.02144
TCGA.BP.4763.01	0.0381841	0	0.00704574	0.128388	0	0.213459	0	0.0564805	6.9e-05	0.0426423	0	0.012481	0.00913864	0	0.173308	0.252578	0.0108873	0	0.0527782	0	0	0.00256003	0.01	0.197487	1.01563
TCGA.BP.4159.01	0.0108791	0	0.003292	0.0928229	0	0.195559	0	0	0.00485307	0.0490126	0.102479	0.0218655	0.125893	0	0.0856421	0.217316	0.00861677	0	0.081769	0	0	0	0	0.350257	0.939262
TCGA.B0.5092.01	0.00646875	0	0.00936085	0.604477	0	0	0.0010709	0.0565968	0.0637778	0.0228968	0	0.066319	0.00304283	0	0.0717647	0.0801869	0.0020686	0	0.0119695	0	0	0	0	0.577778	0.817286
TCGA.G6.A8L7.01	0	0.00394495	0.00223159	0.316483	0	0	0.0287343	0.0329863	0.174262	0	0.0367753	0.160772	0.0210501	0.0149796	0.0672458	0.0943554	0	0	0.0461802	0	0	0	0.01	0.196692	1.04763
TCGA.B0.5709.01	0.0587479	0	0.0285203	0.223476	0	0.242011	0	0.0030313	0.0274999	0	0	0.0149634	0.0857123	0	0.103428	0.133322	0.0368748	0	0.042413	0	0	0	0	0.313396	0.95756
TCGA.B4.5378.01	0.0877246	0	0.0134773	0.193372	0	0.098868	0	0.00544914	0.00371436	0	0.00948482	0.0911572	0.0455227	0	0.0215428	0.17904	0	0.00154387	0.219212	0	0	0.0298913	0.17	0.0634628	1.05996
TCGA.G6.A8L6.01	0.034251	0	0.0142528	0.150833	0	0.244528	0	0	0.0625286	0	0.057404	0	0.198447	0.0125764	0.0574343	0.155588	0	0	0.0121572	0	0	0	0	0.257884	0.98148
TCGA.CZ.4858.01	0.0962351	0	0.0170376	0.408995	0	0.0033403	0.0818365	0.0579694	0.0644021	0	0	0.00428525	0.0126099	0.0390572	0.0768963	0.0907193	0.0055993	0	0.0340827	0	0	0.00693357	0	0.412149	0.912866
TCGA.CW.5589.11	0.0921743	0	0.00881366	0.0534856	0	0.288467	0	0	0.009834	0	0	0.0472478	0.0543907	0	0.068739	0.177828	0.105571	0	0.0635897	0	0	0.0298589	0.7	-0.00591521	1.07518
TCGA.BP.4975.01	0.110496	0	0.0230888	0.0902782	0	0.172913	0	0	0.00607906	0	0.0102998	0.0349065	0.0630864	0	0.0436734	0.317197	0	0	0.120878	0	0.00710391	0	0.01	0.238753	0.982521
TCGA.CJ.4908.01	0.0309569	0	0.00680747	0.233412	0	0.176119	0	0.0175112	0.0227702	0	0.0195093	0	0.0478221	0.0245249	0.0978865	0.265939	0	0	0.0509577	0	0	0.00578487	0.01	0.215358	1.00065
TCGA.CJ.4881.01	0.0206146	0	0.0192537	0.177275	0	0.161876	0.010856	0.028498	0.0743551	0	0	0.0347861	0.106744	0.0298822	0.0614029	0.205395	0.00147717	0	0.0351128	0	0	0.0324722	0.04	0.139931	1.02818
TCGA.BP.5198.01	0.168864	0	0.0416317	0.0688595	0	0.179558	0.0164249	0	0.0239998	0	0.0142547	0	0	0.285413	0.0292567	0.156662	0	0	0.0103494	0	0	0.00472593	0	0.31292	0.960459
TCGA.CJ.5677.11	0.070238	0	0.023033	0.106874	0	0.221874	0	0	0.0103352	0	0	0.0331964	0.0503662	0.0969638	0.0340889	0.131083	0	0	0.201848	0	0	0.0200982	0.7	-0.00624599	1.07724
TCGA.DV.5574.01	0.104073	0	0.0823511	0.242188	0	0.0456765	0.0357454	0.00491556	0.00419002	0.0191189	0	0	0.017833	0.0464686	0.0561425	0.283226	0.0391002	0	0.0173192	0	0	0.00165167	0	0.386237	0.922211
TCGA.B2.4102.01	0.0364035	0	0.00952012	0.0755597	0	0.259936	0.012648	0	0.0252049	0	0.0189662	0.00505498	0.0333639	0	0.131504	0.284396	0.00846279	0	0.0786621	0	0	0.0203174	0.02	0.150632	1.02452
TCGA.CJ.5678.11	0.150756	0	0.0267395	0.170027	0	0.294073	0.00487128	0	0.00120154	0	0.00700101	0	0.0536178	0	0.0392217	0.119669	0.110996	0	0.0218262	0	0	0	0.02	0.159586	1.02392
TCGA.AK.3456.01	0.0845579	0	0.0121335	0.0357542	0	0.0927395	0.00908821	0	0.0130974	0	0.0169436	0	0.0223629	0.0938855	0.0194368	0.475477	0.065823	0	0.0370394	0	0	0.021661	0	0.30345	0.965745
TCGA.EU.5907.01	0.000458861	0.00668108	0	0.0656177	0	0.200545	0	0.0307178	0.0198562	0.0164802	0	0.0203261	0.104106	0.023101	0.0892514	0.312627	0	0.0629675	0.0445048	0	0	0.00275984	0.11	0.0946718	1.04784
TCGA.A3.3372.01	0.00753423	0	0.00959465	0.135575	0	0.227368	0	0.00564686	0.0135831	0.00344549	0	0.0181376	0.0896691	0	0.178088	0.163194	0.0112936	0	0.136869	0	0	0	0	0.267541	0.980175
TCGA.CJ.4872.01	0.154329	0	0.0304458	0.154375	0	0.300572	0.0129109	0.00458686	0.0143596	0	0.00403039	0.0212625	0.0328769	0.0289463	0.0681002	0.107549	0.00980604	0	0.0527181	0	0	0.00313141	0	0.401299	0.916318
TCGA.A3.A8OW.01	0.0234138	0	0.0176675	0.340899	0	0.121823	0	0.0142431	0.0629369	0.0120521	0	0.0721809	0.0131298	0.0130702	0.0919288	0.108984	0.021221	0	0.08645	0	0	0	0.02	0.174767	1.03474
TCGA.CW.5580.01	0.00030702	0	0	0.0281304	0	0.156434	0	0.00180438	0.00391438	0	0.0317783	0.0225458	0.222738	0	0.0880481	0.340992	0.0190702	0.0721492	0	0.0057832	0	0.00630557	0.01	0.224734	1.00002
TCGA.BP.4992.01	0.0811073	0	0.0188699	0.298099	0	0.249284	0.0183456	0.068734	0.0487441	0	0	0.040609	0.0141247	0.00754913	0.0750634	0.0502379	0.00622787	0	0.0208434	0	0	0.00216042	0	0.402728	0.924362
TCGA.CJ.5683.01	0.00270443	0	0.00268596	0.161771	0	0.201035	0	0	0.00594543	0.0193443	0	0.09425	0.0434191	0	0.0485282	0.279806	0.0111236	0.0220368	0.104991	0	0.000679468	0.00168076	0.6	0.0048409	1.08817
TCGA.CJ.4878.01	0.00749353	0	0.015929	0.032105	0	0.19561	0	0	0	0	0.0627341	0.0110877	0.137119	0	0.154503	0.203748	0.0170845	0	0.0918487	0	0.059866	0.0108705	0.13	0.0756449	1.05391
TCGA.B4.5836.01	0.0398879	0	0.00790901	0.18697	0	0.159858	0.036217	0	0	0	0.0779419	0.0120923	0.0684713	0.0049893	0.124655	0.17523	0	0	0.0819944	0	0	0.0237833	0.11	0.0880587	1.05295
TCGA.CZ.5465.11	0.146159	0	0.0075833	0.0322503	0	0.195703	0	0	0.0544641	0	0	0.126846	0.0601444	0	0.0498913	0.232953	0	0	0	0.00471184	0.069168	0.020126	0.87	-0.023001	1.09698
TCGA.BP.4162.01	0.00843269	0	0.00233496	0.399111	0	0.0901584	0	0.0708044	0.00539723	0.0577175	0	0.0724526	0.0303482	0	0.0717681	0.178557	0.00731584	0	0.000616072	0.00137213	0	0.00361344	0	0.262451	1.00455
TCGA.BP.4963.01	0.0337898	0	0.0047107	0.144911	0	0.220653	0	0.00341453	0.031237	0	0.010439	0	0.109915	0.0465443	0.0937938	0.252226	0.0250441	0	0.0225322	0	0	0.000789924	0	0.328789	0.948321
TCGA.DV.5573.01	0.00161449	0	0.00530586	0.623081	0	0	0	0.0410912	0.0353581	0.0886334	0	0.0611646	0.00451821	0	0.0287691	0.1024	0.00749208	0	0	0	0	0.00057146	0	0.56731	0.827717
TCGA.BP.4341.01	0.015949	0	0	0.0619695	0	0.335629	0	0	0.00565116	0	0.0550913	0.0539031	0.0897657	0.0188631	0.0421417	0.139058	0	0	0.171277	0	0	0.0107026	0.79	-0.0154306	1.09217
TCGA.B0.4837.01	0.00947939	0	0.00064634	0.0616607	0	0.159227	0	0.00899472	0.077491	0	0	0.0321816	0	0.444391	0.00233569	0.170814	0	0.00392616	0.0205425	0	0	0.0083102	0	0.53011	0.848049
TCGA.A3.3387.01	0.0550621	0	0.0329939	0.0853265	0	0.189031	0.000107058	0	0.011115	0	0.0187884	0.013523	0.0942826	0	0.0198944	0.416561	0.00400734	0.0124761	0.031062	0	0	0.0157689	0	0.303504	0.959222
TCGA.CZ.5456.01	0.0304539	0	0.0217905	0.135952	0	0.231729	0	0.0345255	0.0436783	0.000291692	0	0.026435	0.0451317	0.120122	0.0352003	0.243908	0.00292173	0	0.0136261	0	0	0.0142345	0.09	0.126493	1.03763
TCGA.B4.5835.01	0.0198014	0	0	0.116569	0	0.21206	0.0019049	0.0178308	0.0317647	0.0164703	0	0.0190379	0.0810421	0.0623483	0.0592752	0.286466	0.0133592	0.0253157	0.0340544	0	0	0.00269923	0.07	0.130032	1.03234
TCGA.CJ.4888.01	0.000465012	0	0.0152617	0.454622	0	0.0641263	0.0509413	0.0153907	0.0419251	0	0	0.0219651	0.0472705	0.0518381	0.072784	0.119644	0.00980645	0	0.0308884	0	0	0.00307169	0.08	0.12724	1.0587
TCGA.B0.5705.11	0.137406	0	0.0015912	0.0699439	0	0.31372	0	0	0.0116121	0.0047483	0	0.078926	0.0659405	0	0.0311418	0.186104	0.0240336	0.0196825	0.00259958	0.0231178	0.0286211	0.000812255	0.71	-0.00754012	1.0904
TCGA.AK.3465.01	0.0905799	0	0.0123523	0.0142067	0	0.255516	0	0	0	0	0.0305328	0.0242494	0.040392	0.0204307	0.11315	0.175731	0.130487	0	0.079742	0	0.0126302	0	0.09	0.115146	1.02949
TCGA.A3.3387.11	0.0111246	0.000127756	0.00195283	0.0803965	0	0.179716	0	0	0.0206539	0	0	0.00056409	0.107811	0.0918555	0.0613517	0.180343	0.000639891	0	0.189671	0	0	0.0737919	0.21	0.0556415	1.05768
TCGA.AK.3461.01	0.0252109	0	0.00963752	0.164639	0	0.323286	0.026121	0	0	0.00754061	0.0809357	0.00841457	0.12923	0	0.0653133	0.0784867	0.000492145	0.0043032	0.0653946	0	0	0.0109942	0.1	0.108177	1.05349
TCGA.B0.4694.01	0.0934117	0	0.0335843	0.258609	0	0.0976067	0.000659736	0.048325	0.0329485	0.015975	0	0.010966	0	0.119551	0.0684126	0.184894	0.0134342	0	0.0144777	0	0	0.00714432	0	0.379755	0.926296
TCGA.BP.4173.01	0.00916415	0	0.00201797	0.531817	0	0	0.0198982	0.0427077	0.0485878	0.0603161	0	0.0159881	0.0755209	0	0.0760679	0.113223	0	0	0.000220741	0	0	0.00447003	0	0.469306	0.887328
TCGA.B0.5083.01	0.0472356	0	0.0041776	0.153986	0	0.143037	0.00878728	0	0.0158212	0.00330702	0	0	0.0288915	0.172742	0.0564237	0.311614	0.0300237	0	0.0239536	0	0	0	0	0.391883	0.920817
TCGA.B0.4810.01	0.0522124	0	0.0143028	0.357253	0	0.0939345	0.0144363	0.0463517	0.0381888	0	0	0.0854165	0.0319969	0	0.0571808	0.155239	0.00421604	0	0.0492718	0	0	0	0	0.333996	0.955431
TCGA.CZ.5458.01	0.0408157	0	0.00382671	0.198661	0	0.383567	0.0140402	0	0	0	0	0.00838407	0.0857696	0	0.0763698	0.159085	0	0.00213739	0.0246522	0	0	0.00269216	0	0.304945	0.966985
TCGA.B0.4696.01	0.00869971	0	0.00174238	0.0207328	0	0.362049	0	0	0	0	0.00496287	0.0278957	0.0248772	0.338283	0.00628706	0.179279	0	0	0	0.0251905	0	0	0.11	0.0962856	1.07507
TCGA.BP.4989.01	0.0919575	0	0.0184601	0.399407	0	0.0405523	0.0241787	0.0305633	0.0456283	0.08231	0	0.0804867	0.00907452	0.00342936	0.0451885	0.073869	0.0162176	0	0.0357972	0	0	0.00287977	0	0.578304	0.815687
TCGA.CW.5587.01	0.00242366	0	0.00176614	0.434255	0	0.00626235	0.00661249	0.0234517	0.044118	0.0732394	0	0.0349408	0.061197	0	0.0884287	0.181994	0.00824674	0	0.0330639	0	0	0	0	0.451938	0.893527
TCGA.AK.3454.01	0.0463743	0	0.0120874	0.281445	0	0.0970204	0	0.0179255	0.0824345	0	0	0.111958	0.0121521	0	0.0268983	0.243932	0	0	0.0674782	0	0	0.000294359	0.01	0.198252	1.01786
TCGA.B0.4814.01	0.00925387	0.0082559	0.0244771	0.121248	0	0.271297	0	0	0.00982112	0	0	0.0761637	0.0324441	0.0293621	0.0821394	0.172216	0.0212615	0	0.126701	0	0.0018679	0.0134915	0.11	0.0875637	1.04911
TCGA.B0.4849.01	0.00843818	0	0.00292452	0.159024	0	0.207093	0	0.0306343	0.0289386	0	0.0557152	0	0.172215	0	0.116108	0.150837	0	0	0.0680715	0	0	0	0.01	0.197774	1.0078
TCGA.CZ.4864.11	0.0627143	0	0.0182017	0.109608	0	0.229652	0	0	0.00418617	0	0	0.02056	0.0513226	0	0.0379349	0.22977	0.0013756	0	0.233253	0	0.00142237	0	0.11	0.0974222	1.0406
TCGA.B0.5095.01	0.0367403	0	0.00597829	0.274581	0	0.114704	0.0063742	0.0117819	0.0449719	0	0	0.100039	0.0547595	0.0415101	0.103418	0.169799	0.00774859	0	0	0.0275935	0	0	0	0.259404	0.990142
TCGA.CZ.5984.11	0.185721	0	0.0146264	0.0294731	0	0.247835	0	0	0.0114242	0	0	0.0864177	0.0518	0.0107285	0.0695319	0.169459	0.0272138	0	0.0901026	0	0	0.00566573	0.38	0.0340663	1.06783
TCGA.CZ.5467.11	0.05528	0	0.00300337	0.0596885	0	0.243903	0	0	0.0425549	0.00546199	0	0.0597095	0.182389	0	0.0423661	0.149963	0	0.0216768	0	0.0761412	0.0454517	0.0124103	0.7	-0.00599505	1.08283
TCGA.BP.4174.01	0.00788249	0	0.000460767	0.1479	0	0.160674	0.00618627	0	0.036773	0.0157261	0	0.0284355	0.0635063	0.0321334	0.0977528	0.248235	0.0251038	0	0.103881	0	0.00422431	0.0211255	0	0.345636	0.939832
TCGA.CZ.5985.01	0.0710252	0	0.0361694	0.105265	0	0.243609	0.0133946	0	0.0153324	0.00798467	0	0.00324679	0.00605607	0.0735094	0.0809606	0.263626	0.0186896	0	0.0571389	0	0	0.00399107	0	0.288395	0.964407
TCGA.BP.4353.01	0.0111004	0	0.00677567	0.147833	0	0.18194	0.0138135	0	0	0.0260865	0	0.017191	0.0031871	0	0.0555547	0.444821	0.00449192	0	0.0858366	0	0	0.00136859	0	0.391119	0.920779
TCGA.B0.5094.01	0.111433	0	0.0225153	0.142779	0	0.128184	0	0.00500721	0.00740382	0.0668611	0	0.109334	0.00541258	0.0592647	0.0455752	0.19068	0	0	0.0895728	0	0	0.0159777	0.02	0.151721	1.02889
TCGA.CZ.5461.11	0.107716	0	0.00300678	0.0101789	0	0.249968	0	0	0	0.00348854	0	0.125805	0.10659	0	0.0486699	0.258688	0	0	0.0312872	0	0.05431	0.000292188	0.84	-0.0179193	1.09019
TCGA.CZ.4865.11	0.0452513	0	0.00402163	0.0666665	0	0.169728	0.00139953	0.0109417	0.012737	0	0	0.0337036	0.0310512	0	0.0365187	0.283629	0.000666205	0	0.299267	0	0	0.00441838	0.72	-0.00970528	1.08875
TCGA.CJ.4644.01	0	0	0.00711452	0.377595	0	0.107628	0.0167264	0	0.0141043	0.0480093	0	0.0097334	0.088616	0	0.0878653	0.212296	0	0	0.0303114	0	0	0	0	0.366162	0.937154
TCGA.B0.4821.01	0.00103315	0	0.0194509	0.233631	0	0.111867	0	0.0494722	0.0607142	0.0203474	0	0.0586259	0	0.319766	0.0576956	0.0448562	0	0	0.0225403	0	0	0	0	0.456366	0.890025
TCGA.CW.5588.01	0.0318543	0	0.00158081	0.126584	0	0.133738	0.00334524	0	0.0376885	0.00934787	0	0.0190425	0.0642927	0.0832789	0.0620532	0.386143	0.00268285	0	0.0257538	0	0	0.0126139	0	0.300109	0.963088
TCGA.BP.4965.01	0.0357885	0	0.00170214	0.110901	0	0.253106	0	0	0.0152052	0.00256844	0	0.0150014	0.0933492	0	0.0915644	0.291029	0.00905496	0	0.0675834	0	0	0.0131468	0.01	0.202379	1.00152
TCGA.B0.4843.01	0.0533845	0	0.00389759	0.0324759	0	0.24008	0	0.00435925	0.0783239	0	0.0289867	0.021239	0.0303829	0.241208	0.0494431	0.171041	0	0	0.0299858	0.00581877	0	0.00937305	0.01	0.240965	0.989562
TCGA.B0.5116.01	0.0477894	0	0.00439566	0.179514	0	0.240017	0	0	0.0282664	0.0244799	0	0.0758843	0.013622	0.0488199	0.0738889	0.120465	0	0.00188957	0.140968	0	0	0	0.12	0.0794841	1.06332
TCGA.B0.4690.01	0.0148478	0	0.00450427	0.229783	0	0.151523	0.0511625	0.0216547	0.0217139	0.0221891	0	0.0278723	0.0948851	0	0.102225	0.194741	0.00485854	0	0.0188253	0	0	0.0392143	0	0.344027	0.943579
TCGA.BP.4163.01	0.0575239	0	0.00694711	0.0809493	0	0.207373	0	0	0.00790502	0	0	0.0332807	0.113785	0	0.126539	0.26005	0.0078094	0	0.0978376	0	0	0	0	0.280367	0.968054
TCGA.CJ.5678.01	0.0208292	0	0.0833861	0.289918	0	0.198974	0.0141363	0.0232884	0.0496471	0.00820475	0	0.0430299	0.0229971	0	0.0767867	0.12306	0.0230231	0	0.0227193	0	0	0	0	0.298708	0.971816
TCGA.AK.3436.01	0.0692626	0	0.0296218	0.230541	0	0.233178	0.0175402	0.00606097	0.0197547	0	0.0188296	0	0	0.124452	0.037202	0.181148	0	0.0039607	0.0284485	0	0	0	0.01	0.224757	0.998913
TCGA.B8.A54I.01	0.00746708	0.0476544	0.188733	0.0958954	0	0.134985	0.0757001	0	0.0249608	0	0	0.0469316	0.013295	0	0.0029057	0.185862	0.0196626	0.0113555	0.136621	0	0	0.00797152	0	0.392911	0.919862
TCGA.B0.5121.01	0.0036345	0	0	0.193274	0	0.23084	0.000874165	0	0.0388014	0.014142	0.17896	0	0.100157	0.0277164	0.0550329	0.0906976	0.000204517	0	0.0628575	0	0	0.00280827	0	0.273659	0.985775
TCGA.CZ.5989.01	0.0262082	0	0	0.039787	0	0.354218	0.0389667	0	0	0.123453	0	0.0250535	0.0316221	0	0.0704515	0.196048	0	0.00221321	0.0529828	0	0.0389964	0	0.03	0.1443	1.03311
TCGA.CZ.5987.11	0.0761469	0	0.00260659	0.0768471	0	0.297877	0.0286182	0	0	0	0.00331715	0.0109246	0.146447	0.00920823	0.0390964	0.165367	0.0544555	0	0.0789897	0	0.00735491	0.00274285	0.02	0.171545	1.00811
TCGA.A3.3382.01	0.00347427	0	0.00404585	0.232351	0	0.283187	0	0.00697821	0.00118754	0.00592561	0	0.0247616	0	0.0314235	0.0859274	0.295346	0	0	0.0224342	0	0	0.00295702	0.01	0.219044	1.00849
TCGA.B0.4706.01	0.0265559	0	0.0108642	0.397001	0	0.0411125	0	0.0198794	0.0500811	0	0.12882	0.0744495	0.0451267	0.0160006	0.0857199	0.031118	0	0	0.0732706	0	0	0	0	0.421097	0.918672
TCGA.CJ.4916.01	0	0	0.00813061	0.519739	0	0.0542911	0	0.0357443	0.0351202	0.0591182	0	0.0532592	0.0132942	0	0.0846652	0.136285	0.000351969	0	0	0	0	0	0	0.471581	0.88964
TCGA.CZ.4853.01	0.0290814	0	0.00910046	0.112464	0	0.250614	0.00559703	0.00708213	0.0422498	0.0409929	0	0.0143138	0.0333692	0	0.151967	0.201824	0.0178849	0.00364459	0.0798155	0	0	0	0.03	0.142645	1.03476
TCGA.A3.3367.01	0.0374459	0	0.00558938	0.0737228	0	0.262618	0	0	0	0	0.0312533	0	0.0329372	0	0.113702	0.326641	0.066161	0	0.0465157	0	0	0.00341423	0.1	0.10059	1.04477
TCGA.CZ.5456.11	0.0216001	0.0408237	0	0.0520311	0	0.219515	0	0	0.0218931	0	0	0.197815	0.078842	0	0.00127919	0.229486	0	0.0384533	0	0.0794123	0.018849	0	0.77	-0.0144874	1.11494
TCGA.B0.5699.01	0.0161286	0	0	0.092393	0	0.224411	0	0	0.0461381	0	0.0442474	0.0477447	0.088391	0.00136426	0.144684	0.173341	0.0115871	0.00782683	0.092811	0	0	0.00893126	0.01	0.230059	0.994761
TCGA.A3.3383.01	0.0161239	0	0.00291611	0.207353	0	0.12035	0	0.0363331	0.0472524	0	0	0.044163	0.041462	0	0.105772	0.183459	0.108405	0	0.0805221	0	0	0.00588848	0.23	0.049519	1.06419
TCGA.BP.5010.01	0.0558573	0	0.00556105	0.231078	0	0.186051	0.00530878	0.0349875	0.0618022	0.0244136	0	0.00713504	0	0.179102	0.0820357	0.126668	0	0	0	0	0	0	0	0.261741	0.987682
TCGA.B0.5117.01	0.0448012	0	0	0.0245896	0	0.129823	0	0.0406113	0.0322155	0.0127877	0.00807554	0.0822439	0.027644	0.0993962	0.091025	0.22732	0.00431263	0.0122915	0.136181	0	0.0266821	0	0.34	0.0378046	1.06419
TCGA.B2.3924.01	0.00807809	0	0.00937543	0.455932	0	0	0.0452142	0.0394525	0.0197688	0.100933	0	0.0051037	0.0514897	0	0.0998202	0.149895	0	0.000375354	0.0145622	0	0	0	0	0.322583	0.968674
TCGA.CZ.5988.01	0.068588	0	0.00970586	0.206687	0	0.26516	0.0178818	0.0267708	0	0.0495832	0	0	0.00515852	0.0715806	0.0961991	0.160857	0	0	0.0218288	0	0	0	0.02	0.161083	1.03261
TCGA.CJ.6028.01	0.0259637	0	0.0252716	0.343274	0	0.175	0.0376552	0.0214127	0.0201578	0.0452796	0	0	0.0117317	0.0620841	0.0515228	0.166002	0	0	0.00884198	0	0	0.00580258	0.09	0.119478	1.05939
TCGA.A3.3376.01	0.0461457	0	0.004336	0.0728387	0	0.164819	0.000590834	0	0.0103355	0	0.0686826	0.0019735	0.215802	0	0.0237509	0.288186	0.0190223	0	0.0835158	0	0	0	0.01	0.248264	0.980232
TCGA.B0.5705.01	0.021766	0	0.017459	0.307743	0	0.150809	0	0.0298006	0.0544539	0	0	0.0581491	0.0363736	0.0231896	0.0997381	0.0868594	0.0265408	0	0.0825585	0	0.00455886	0	0.1	0.103468	1.06217
TCGA.B8.4622.11	0.0559936	0	0.0276551	0.121233	0	0.276091	0.00155217	0	0.00378548	0.0274535	0	0.00262198	0.0605489	0	0.0628856	0.168919	0.118458	0	0.0695024	0	0	0.00329984	0.01	0.204882	0.996612
TCGA.B8.5158.01	0.0568101	0	0.00969995	0.101241	0	0.242787	0.00258495	0.00916766	0.0359532	0.00394152	0.0202467	0	0.0399037	0.0292858	0.149135	0.11114	0.129766	0	0.0221013	0	0	0.0362355	0.01	0.257284	0.980739
TCGA.CZ.5465.01	0.0894329	0	0.0135854	0.0773457	0	0.220253	0	0.0201655	0.00145161	0	0	0.0357212	0.137478	0.0180814	0.116882	0.246804	0.00260366	0	0.0153241	0.00487071	0	0	0.03	0.141806	1.02793
TCGA.B0.4945.01	0.0372243	0	0.0103383	0.158457	0	0.204635	0.00631492	0.0225905	0.0121528	0	0.0352498	0	0.0417253	0	0.188303	0.238531	0	0	0.0444778	0	0	0	0.02	0.184317	1.02334
TCGA.CJ.5681.11	0.17163	0	0.134664	0.110316	0	0.179811	0	0	0.063922	0	0	0.0309806	0.060149	0.0104606	0.00917166	0.0752138	0.038903	0	0.0947401	0	0.0200382	0	0.12	0.0851783	1.06218
TCGA.B0.5695.01	0.0882044	0	0.00491339	0.234032	0	0.138547	0.0306193	0.00197132	0.0581823	0	0.0637653	0	0.0433655	0	0.0941607	0.111503	0	0	0.120271	0	0	0.0104663	0.17	0.066293	1.06371
TCGA.CJ.6030.01	0.0396094	0	0.0276128	0.18197	0	0.226382	0.00674837	0.019021	0.00491941	0.0172545	0	0.00653513	0.0806081	0	0.0490491	0.260507	0.0132195	0	0.0589437	0	0	0.00762029	0	0.286121	0.966062
TCGA.CJ.4889.01	0.0408817	0.096328	0.0825776	0.17668	0	0.168322	0	0.0311665	0.0416692	0.00348592	0	0.0379313	0.0101972	0	0.106188	0.145206	0.0210888	0	0.0333099	0	0.00171475	0.0032529	0	0.321438	0.955141
TCGA.CJ.4920.01	0.0307389	0	0.00481706	0.0868802	0	0.241242	0	0.0431519	0.0427771	0	0.046924	0.00323384	0.0932803	0.073991	0.0644961	0.258578	0	0	0.00113411	0.00875597	0	0	0.01	0.223342	0.99496
TCGA.B8.4143.01	0.0278968	0	0.0575142	0.39625	0	0.0355653	0.111403	0.0146408	0.0381228	0	0.00190449	0	0.0138899	0.0289408	0.0916775	0.167003	0	0	0.00591625	0	0	0.00927491	0	0.326547	0.954787
TCGA.CW.5581.01	0.040136	0	0.000579924	0.168759	0	0.3805	0.0304119	0.0125264	0.00814178	0	0	0.00793583	0.0204401	0	0.100352	0.126475	0.0502379	0.00666636	0.0429887	0	0	0.00384972	0.02	0.172669	1.02879
TCGA.BP.5169.01	0.0571843	0	0.317235	0.129694	0	0.164766	0.00632347	0.0350152	0.052833	0	0	0.0295434	0	0.0725316	0.0358692	0.0694705	0.00184476	0	0.0237781	0	0	0.00391107	0	0.478929	0.88312
TCGA.B0.5712.11	0.106694	0	0.0604131	0.075768	0	0.344607	0	0	0	0	0	0.0392185	0.0189967	0	0.0291783	0.127104	0.116637	0	0.0813839	0	0	0	0	0.279113	0.968713
TCGA.BP.4161.01	0.0417132	0	0.0054497	0.341318	0	0.129697	0.0125541	0.0328943	0.0306916	0	0	0.00981194	0.0145037	0.0150132	0.0854942	0.204198	0.0208144	0	0.0517457	0	0	0.00410187	0.01	0.248999	0.990972
TCGA.CJ.4918.01	0.157878	0	0.0237689	0.171064	0	0.150877	0.00618402	0.00938665	0.0369022	0	0	0.0317582	0.0140931	0.0977494	0.0583609	0.202471	0	0	0.0374652	0	0	0.0020403	0	0.39405	0.918774
TCGA.BP.4347.01	0.023878	0	0.00453401	0.201888	0	0.305075	0.0108113	0.0151516	0.0077032	0	0.00129175	0.0246575	0.0306093	0	0.0795201	0.221174	0.0131748	0	0.06053	0	0	0	0.24	0.0484854	1.07789
TCGA.B2.4099.01	0.015379	0	0.00265816	0.0361302	0	0.205733	0.00331772	0.0146669	0.0133489	0.0257094	0.0151207	0.0334963	0.118232	0	0.130796	0.299064	0.0231314	0	0.056474	0	0	0.00674296	0	0.358717	0.935134
TCGA.CJ.4897.01	0.0983189	0	0.0167433	0.22337	0	0.125285	0	0.00945127	0.0319456	0	0	0.0504472	0.0262712	0.0292223	0.0893776	0.140753	0.0285839	0	0.130231	0	0	0	0.01	0.255897	0.979573
TCGA.CJ.4902.01	0.0223231	0	0.00315756	0.159273	0	0.250858	0	0	0.0192435	0	0.0012697	0.0517044	0.021356	0.0593823	0.0865246	0.204015	0.00464606	0	0.114837	0	0	0.00140976	0.01	0.250044	0.984094
TCGA.B0.5690.01	0.140835	0	0.00428108	0.0554991	0	0.159858	0.00620658	0	0.0571673	0	0.0369566	0.0341431	0.101868	0.063878	0.0961456	0.125918	0.0244266	0	0.0928176	0	0	0	0.01	0.24679	0.979051
TCGA.A3.3325.01	0.048447	0	0.00796168	0.073819	0	0.329195	0.00671794	0	0.00582855	0	0.0126478	0	0.047628	0	0.0393904	0.312975	0.012797	0	0.092077	0	0.000780526	0.00973495	0.01	0.240597	0.984626
TCGA.B0.4847.01	0.0739017	0	0.0268892	0.458292	0	0.0918946	0.0139756	0.0413075	0.0713576	0.0122266	0	0.0337141	0.0322039	0	0.0699171	0.0519104	0.0104789	0	0	0	0.00851939	0.00341144	0	0.446773	0.90073
TCGA.CZ.5451.01	0.023986	0	0.00659163	0.191369	0	0.275631	0	0	0	0.0363221	0	0.055573	0.0129124	0	0.101413	0.244985	0.000493494	0.000689205	0.0500339	0	0	0	0.37	0.0352252	1.0892
TCGA.CJ.4641.01	0.0396262	0	0.0148419	0.324786	0	0.144461	0.00528449	0.0585621	0.0357157	0.00732586	0	0.00368655	0.0120859	0.00802565	0.104566	0.13266	0.0853371	0	0.0230357	0	0	0	0	0.45937	0.88753
TCGA.CZ.5453.01	0.00617608	0	0	0	0	0.254827	0	0	0	0	0.00960058	0.0698562	0.127573	0	0.0744467	0.350942	0	0.00222547	0.0947446	0	0	0.00960842	0.24	0.0479865	1.06528
TCGA.B0.5710.01	0.0399632	0	0.00182416	0.117463	0	0.233041	0.00967401	0.0443758	0.0164238	0.0410731	0.0211542	0	0.0160663	0.158471	0.114804	0.140455	0.00727737	0	0.0379338	0	0	0	0	0.358516	0.936784
TCGA.CJ.4899.01	0.0487869	0	0.00912261	0.131941	0	0.195386	0.00989165	0	0.0105307	0	0.0289052	0	0.00867595	0.00801583	0.0387421	0.45238	0.000903927	0	0.0567181	0	0	0	0.01	0.216387	0.99939
TCGA.A3.A8OV.01	0.00166	0	0	0.0776333	0	0.164311	0	0	0.00362146	0	0.0421174	0.0901126	0.179632	0	0.0721096	0.219806	0.0163839	0	0.126139	0	0.00293715	0.00353758	0.24	0.0487745	1.06462
TCGA.CJ.5676.11	0.215821	0	0	0.0913149	0	0.313075	0	0	0.0455457	0	0	0.0219396	0.0884489	0	0.0272775	0.149745	0.0181626	0	0.0245225	0	0	0.00414831	0.01	0.245031	0.990062
TCGA.MW.A4EC.01	0.0230301	0	0.00609235	0.142709	0	0.170113	0	0.00952053	0.0481067	0	0	0.0429782	0.0682252	0.0199382	0.0885092	0.259187	0.0319784	0	0.0869771	0	0	0.00263588	0.02	0.188458	1.0057
TCGA.A3.3313.01	0.0227737	0	0.00600919	0	0	0.196753	0	0.00393229	0.000529325	0	0.0701545	0.0137203	0.087279	0.0123871	0.051879	0.363733	0.0243311	0	0.0707618	0	0.075756	0	0.15	0.0694297	1.05109
TCGA.BP.5199.01	0.0157727	0	0.0148438	0.529357	0	0.0265157	0.0168643	0.0779503	0.0549715	0	0	0.0465874	0.0104517	0.0239692	0.0609018	0.0782048	0.00940924	0	0.034201	0	0	0	0	0.519765	0.854883
TCGA.B0.5699.11	0.0902212	0	0.0184747	0.0533234	0	0.217742	0	0	0	0	0	0.0264655	0.0544813	0.0410365	0.0926003	0.12635	0.00170277	0	0.258571	0	0	0.0190314	0.74	-0.0116743	1.08335
TCGA.B0.4834.01	0.0176827	0	0	0.142266	0	0.223833	0	0	0	0	0.0861879	0.0403418	0.0473658	0	0.0538452	0.284046	0	0	0.104431	0	0	0	0.84	-0.017911	1.09606
TCGA.BP.4994.01	0.0562773	0	0.0077493	0.269964	0	0.118553	0	0.0329924	0.0224496	0.0132767	0	0.0883823	0.0601237	0.0418506	0.10046	0.151027	0.00193787	0	0	0.0125176	0	0.0224377	0.09	0.117335	1.05531
TCGA.B8.5552.11	0.0504107	0	0	0	0	0.320773	0.0174274	0	0	0	0.016028	0	0.131616	0	0.0339711	0.140748	0.180544	0.0101568	0.0389726	0	0.0350509	0.0243026	0.04	0.138321	1.01968
TCGA.CW.6088.01	0.0512827	0	0.0069629	0.101604	0	0.167486	0.023122	0	0	0	0.0734334	0	0.0890257	0	0.0822112	0.26939	0.0262927	0	0.0826422	0	0	0.0265465	0.11	0.0981276	1.03697
TCGA.BP.5185.01	0.0408744	0	0.00875012	0.316328	0	0.135518	0	0.0230291	0.130977	0	0	0.0645609	0.0114312	0.0187485	0.0667076	0.131911	0.00206619	0	0.0490975	0	0	0	0.09	0.124535	1.06145
TCGA.BP.5196.01	0.0062119	0	0.00608826	0.45914	0	0.00840232	0	0.0688014	0.0453393	0.0358064	0	0.0421112	0	0.0811965	0.0708042	0.130464	0	0	0	0.0437282	0	0.00190653	0	0.329942	0.964567
TCGA.CZ.5452.01	0.00560447	0.000464043	0.0232627	0.467955	0	0.0998518	0	0.0587852	0.0441541	0.0439297	0	0.044889	0.0382735	0	0.0485858	0.117162	0.00478478	0	0	0	0	0.00229756	0	0.452014	0.899065
TCGA.CJ.4882.01	0.161815	0	0.031678	0.187114	0	0.317197	0.0108532	0.0165988	0.0456884	0.0212093	0	0.00383891	0.0012925	0.03618	0.071464	0.055575	0.00420211	0	0.0248518	0	0	0.0104416	0	0.299732	0.9737
TCGA.A3.3351.01	0	0	0.00334575	0.403846	0	0.100961	0	0.0155337	0.0337736	0.00716883	0	0.0211843	0.124082	0	0.0853077	0.174515	0.00313377	0	0.0268192	0	0	0.000329827	0	0.335712	0.953524
TCGA.A3.3363.01	0	0.00227449	0.00102766	0.0702307	0	0.184613	0	0	0.00917848	0	0	0.0321144	0.0496414	0.00363984	0.0100536	0.45776	0.00562633	0	0.142813	0	0	0.0310268	0.01	0.217203	0.99972
TCGA.B0.5691.01	0.139778	0	0.0316073	0.115556	0	0.199551	0	0	0.0272612	0	0	0	0.0450135	0.0447191	0.148979	0.1356	0.0290457	0	0.0788769	0	0	0.00401155	0	0.352253	0.938124
TCGA.BP.4770.01	0.00696404	0	0.000302938	0.201915	0	0.148475	0.025786	0.00405702	0.00730026	0	0	0.00572889	0	0.231494	0.033265	0.298987	0	0	0.0354886	0	0	0.00023682	0	0.577137	0.823232
TCGA.AK.3447.01	0.0391209	0	0	0.237468	0	0.0797171	0	0.028684	0	0	0.100171	0	0.071503	0	0.101809	0.215021	0	0.0124616	0.0606916	0	0.0230615	0.0302916	0.11	0.0908561	1.05195
TCGA.CW.6090.11	0.121638	0	0.00132492	0.0684458	0	0.2599	0	0	0	0	0	0.0129568	0.0553832	0	0.0920424	0.237556	0.042432	0	0.108322	0	0	0	0.86	-0.0202332	1.08252
TCGA.G6.A8L8.01	0.000137416	0.00142576	0.00751706	0.0973859	0	0.226899	0	0	0.0645585	0	0.05415	0.14101	0.0543658	0.0263128	0.0577903	0.0876965	0.0550904	0.00946025	0.116201	0	0	0	0.21	0.0554897	1.07954
TCGA.CZ.5462.01	0.0395548	0	0.00671779	0.0376011	0	0.238969	0	0.0390339	0.00229379	0.0353722	0	0.0434847	0.145082	0.0333874	0.125143	0.152327	0.00743728	0	0	0.0377042	0	0.0558914	0	0.260775	0.979952
TCGA.BP.5001.01	0	0.00930423	0.0167938	0.330487	0	0.172091	0	0.109651	0.0532131	0.0104484	0	0.0742873	0.00990058	0	0.0774624	0.101193	0.0111111	0	0.0240564	0	0	0	0.2	0.0589913	1.11065
TCGA.CZ.5466.11	0.0995453	0	0	0.0996501	0	0.289732	0.00257791	0	0	0.00995204	0	0.0343487	0.0587883	0	0.0828853	0.151565	0.0735747	0	0.0973814	0	0	0	0.02	0.186032	1.00571
TCGA.BP.4998.01	0.0100021	0	0.00521312	0.189596	0	0.243027	0.00457996	0.00804508	0.00253645	0	0.0284485	0	0.0865598	0	0.0634101	0.281548	0.0458349	0	0.0304678	0	0	0.000730947	0.01	0.236006	0.990265
TCGA.BP.4789.01	0.0317159	0	0	0.13031	0	0.25032	0	0	0.0179411	0	0.0617607	0.0311604	0.0198045	0.00118615	0.082291	0.194085	0.0275565	0	0.142573	0	0	0.00929525	0.1	0.113657	1.03989
TCGA.B0.4688.01	0.0125426	0	0.00975908	0.0427104	0	0.225508	0.0318517	0	0.010905	0	0.0187527	0.0576531	0.144929	0.0205502	0.0189017	0.268986	0	0.0187464	0.118204	0	0	0	0.1	0.102103	1.03615
TCGA.BP.4160.01	0.0209787	0	0.00481686	0.481933	0	0.0356816	0.00389976	0.032768	0	0.0929506	0	0.0638416	0.00871083	0	0.0722278	0.110198	0.0145853	0	0.0550657	0	0	0.00234208	0	0.45025	0.900192
TCGA.B0.5108.01	0.0353156	0	0.0160445	0.078209	0	0.265082	0.0517679	0	0.0131584	0	0.040381	0	0.0156157	0.202111	0.0837736	0.19504	0	0	0.000821134	0	0	0.00267944	0	0.386975	0.923025
TCGA.CZ.5464.01	0.00127669	0	0.0132675	0.210257	0	0.110777	0	0.0460748	0.067438	0.0729519	0	0.0594874	0.0561589	0.0485617	0.0809523	0.17914	0.00511983	0	0.0485355	0	0	0	0	0.314238	0.959441
TCGA.BP.4969.01	0.109207	0	0.0391232	0.102997	0	0.129965	0	0.010005	0.0413428	0	0.0141586	0.0733822	0.00895124	0.0222744	0.108617	0.218738	0.00842699	0	0.112812	0	0	0	0.1	0.112301	1.03803
TCGA.B0.5106.01	0.15212	0	0.0367558	0.278376	0	0.118174	0	0.0103807	0.0237805	0	0	0.0628252	0.0637223	0	0.0379087	0.150717	0	0.000870927	0.0570983	0	0	0.00727124	0	0.328892	0.95172
TCGA.BP.4777.01	0.0372528	0	0.0127351	0.460041	0	0.0746531	0.0295695	0.0249669	0.0253592	0.0175053	0	0.0167392	0.00914239	0.021817	0.0581521	0.210064	0	0	0	0.00128897	0	0.000713426	0	0.502845	0.863642
TCGA.CJ.4875.01	0.000885232	0	0.00407248	0.663269	0	0	0	0.0371606	0.0333423	0	0	0.0879453	0.0283519	0.0160157	0.018898	0.0737933	0.00381473	0	0.032451	0	0	0	0	0.467914	0.899353
TCGA.BP.5170.01	0.0783985	0	0.0169387	0.0611436	0	0.259211	0	0.0150217	0.0212201	0.0228093	0	0.0210381	0	0.0535054	0.0302968	0.346534	0	0.00560386	0.0473266	0.0036603	0	0.0172917	0	0.265954	0.975247
TCGA.B0.4712.11	0.0892412	0	0	0.0993263	0	0.202735	0	0	0.0658906	0	0	0.15423	0.0536374	0.0643856	0.0678989	0.10372	0.0052661	0	0.0936691	0	0	0	0.68	-0.00393544	1.09842
TCGA.BP.5176.01	0.0367243	0	0.00138152	0.172777	0	0.190456	0.0356528	0.00325746	0.0744255	0	0.0810838	0.00309963	0.0388967	0.0157387	0.097656	0.171549	0	0.00397513	0.0733271	0	0	0	0.02	0.173001	1.01941
TCGA.CW.5583.01	0.0821356	0	0.010816	0.167889	0	0.119503	0.0101015	0.0150475	0.0390953	0	0.0715458	0.0124235	0.038654	0	0.119015	0.166197	0.0060077	0.00628059	0.100406	0	0	0.0348838	0.02	0.153872	1.02246
TCGA.6D.AA2E.01	0.228491	0	0.160196	0.178223	0	0.118623	0	0.0211765	0.0372528	0	0	0.0431662	0.0268113	0	0.0129672	0.127086	0.00931319	0	0.0352525	0.001442	0	0	0	0.407953	0.919608
TCGA.BP.4327.01	0.014677	0	0.0198521	0.210582	0	0.178607	0	0.0172115	0.0230054	0	0.106101	0.0149159	0.0595549	0.0117831	0.0693081	0.237731	0	0	0.0366704	0	0	0	0.02	0.154337	1.0307
TCGA.B0.4811.01	0.000467524	0	0.01362	0.165573	0	0.202527	0.00230613	0.0138914	0.0697719	0.00729331	0	0.059272	0.020183	0	0.180841	0.159821	0.0166229	0	0.08781	0	0	0	0.01	0.208534	1.01538
TCGA.CJ.5676.01	0.0419977	0	0.0585283	0.227207	0	0.192268	0.00167418	0.0448274	0.052329	0.0171371	0	0.00940609	0.0301158	0	0.0464957	0.246542	0	0	0.0202866	0	0	0.0111847	0	0.269616	0.978452
TCGA.CJ.4871.01	0.0382897	0	0.000410962	0.188421	0	0.186416	0	0.016677	0.0400099	0	0.00553183	0.00790449	0.059202	0.0484747	0.118348	0.233497	0.000148546	0	0.0387217	0	0	0.0179473	0.01	0.227641	0.995279
TCGA.B0.5109.01	0.0771444	0	0.0107333	0.351566	0	0.0474013	0.165302	0.0287544	0.0154772	0	0.0189292	0.0264204	0.0277451	0.0514762	0.0892365	0.0465802	0.0143562	0	0.0126556	0	0.00320362	0.0130181	0.02	0.150753	1.04009
TCGA.BP.4352.01	0	0	0.0302325	0.0565421	0	0.292796	0	0.0116027	0.092635	0	0	0.0699218	0.0245814	0	0.126916	0.247365	0	0	0.0474084	0	0	0	0.49	0.0192822	1.08867
TCGA.B0.5694.01	0.0410597	0	0.0146578	0.0523574	0	0.160801	0.0202701	0	0.0215963	0	0.100261	0.030609	0.0589856	0.0771828	0.0843158	0.238911	0.0384808	0	0.058373	0	0	0.00213932	0	0.26105	0.975072
TCGA.B0.4818.01	0.125731	0	0.223807	0.166077	0	0.184727	0	0.00137792	0.014755	0	0	0.0766812	0.0346882	0.000539036	0.0728971	0.0360698	0.0168278	0	0.045381	0	0	0.000441461	0	0.431644	0.908015
TCGA.CZ.4859.01	0.0743735	0	0.00939777	0.196538	0	0.148282	0.00557498	0	0.0192137	0	0.0433463	0.0248259	0.101376	0	0.116923	0.141577	0.0351076	0.0054084	0.0654279	0	0	0.012628	0.1	0.104979	1.04327
TCGA.BP.4999.01	0.0053314	0	0.00541265	0.0421196	0	0.242241	0	0	0.00351543	0	0	0.0505953	0.0564341	0	0.106559	0.243186	0	0	0.232396	0	0	0.0122101	0.03	0.143584	1.02682
TCGA.CZ.5469.01	0.0147605	0	0.000996869	0.159662	0	0.191289	0	0.00209946	0.0505886	0	0	0.0265672	0.0242786	0.139072	0.0365611	0.321128	0.00261633	0	0.0299902	0	0	0.0003897	0.12	0.0811384	1.06158
TCGA.BP.4985.01	0.064552	0	0.00412059	0	0	0.280898	0	0.0249745	0.0222263	0.0320709	0	0.039313	0.0133505	0.160408	0.0526779	0.163714	0	0.0634562	0	0.0633699	0	0.0148673	0.03	0.146752	1.02701
TCGA.AK.3460.01	0	0	0.00355315	0.20768	0	0.168085	0.0168694	0	0.00715105	0.00321545	0.0489734	0	0.0757334	0	0.0631617	0.372648	0	0	0.0329296	0	0	0	0.01	0.234855	0.992864
TCGA.B8.5546.01	0.0600853	0	0.00249892	0.235702	0	0.278551	0.0121177	0	0.041035	0	0	0.0195891	0.0824245	0.02715	0.000519927	0.179707	0	0.00921846	0.0394791	0	0.0119222	0	0.17	0.0636696	1.07291
TCGA.A3.3359.01	0.0207445	0	0.00437694	0.311763	0	0.175998	0	0.00424591	0.0127737	0	0	0.0135772	0.0354754	0	0.138173	0.198719	0.0162971	0	0.054563	0	0	0.0132933	0	0.361675	0.938317
TCGA.AK.3445.01	0.00855949	0	0.00266132	0.152206	0	0.25176	0.0146218	0.0136784	0.0631188	0	0	0.018906	0.00192414	0.0091728	0.107557	0.252083	0.0166441	0	0.0850302	0	0	0.00207667	0	0.327909	0.950792
TCGA.BP.4982.01	0.0865068	0	0.0142879	0.140187	0	0.231376	0.00408686	0.00521691	0.0125791	0	0.0275924	0	0.0378557	0	0.0744566	0.320353	0.00238162	0	0.0384832	0	0	0.00463789	0	0.258946	0.978442
TCGA.AK.3426.01	0.012177	0	0.00805653	0.501366	0	0	0.036092	0.0292126	0.0780283	0	0	0.00879369	0.0123593	0.09033	0.066687	0.141712	0.00169516	0	0.0134903	0	0	0	0	0.531707	0.846252
TCGA.A3.A6NI.01	0.00497007	0	0.00175282	0.0498751	0	0.138135	0	0.00469004	0.0118881	0	0.0519224	0.0372277	0.153042	0.0217563	0.0567213	0.367641	0.0237119	0	0.0755776	0	0	0.00108917	0.09	0.117564	1.03826
TCGA.A3.3352.01	0.0441963	0	0.00489334	0.0476478	0	0.23204	0.00497812	0	0.017726	0	0.0921356	0.0172464	0.106168	0	0.124096	0.201191	0.0209286	0	0.0867537	0	0	0	0.1	0.0998631	1.04217
TCGA.CZ.5985.11	0.0126526	0	0.00821478	0.07145	0	0.357637	0	0	0	0	0	0.0950139	0.142718	0	0.0806152	0.152576	0.0122968	0	0	0.0407657	0.0260597	0	0.87	-0.0227187	1.10475
TCGA.CW.5584.11	0.204181	0	0.0310885	0.0967172	0	0.160077	0.0275696	0	0.0172542	0	0	0.0318402	0.0290304	0.0122075	0.0557321	0.142999	0.11361	0	0.076898	0	0	0.00079503	0	0.318536	0.950677
TCGA.B0.5084.01	0.0252959	0	0.00130453	0.173293	0	0.088734	0	0.0234338	0.108087	0	0	0.0365409	0.00877827	0.215206	0.0496616	0.205935	0.00153908	0	0.0132813	0	0	0.048909	0.02	0.161952	1.02808
TCGA.CZ.5461.01	0.036315	0	0.00934614	0.0828881	0	0.330429	0.0105443	0.0134238	0.0302439	0.00754573	0	0	0.101476	0	0.124643	0.201316	0	0.00269201	0.0491369	0	0	0	0	0.263637	0.979283
TCGA.DV.5565.01	0.0195354	0	0.00378933	0.143418	0	0.13469	0	0.0185835	0.0290855	0	0.0338279	0.0189358	0.136729	0.0971347	0.0851755	0.212573	0	0.0199211	0.0418814	0	0	0.00471923	0.01	0.206165	0.999944
TCGA.A3.3358.11	0.0872627	0	0.0124169	0.0385353	0	0.189964	0	0	0.00380048	0.0207228	0	0.0466129	0.116558	0	0.104233	0.210512	0.0190898	0	0.0945408	0	0.00609196	0.0496594	0.41	0.0270548	1.06527
TCGA.AK.3433.01	0.0193992	0	0.0206342	0.0461966	0	0.275695	0	0	0.0461117	0.0139565	0	0.0366583	0.0184754	0.0267591	0.0570909	0.240843	0	0	0.19818	0	0	0	0.45	0.0219613	1.07039
TCGA.CZ.5986.01	0.0175341	0	0.00425897	0.00269013	0	0.304033	0.00725324	0.00661623	0.0210761	0	0.0499916	0	0.0331274	0	0.142395	0.285604	0.0838855	0	0.0415347	0	0	0	0.06	0.131739	1.03445
TCGA.B8.4619.11	0.166267	0	0.128024	0.174794	0	0.15296	0.0554243	0	0.00120246	0	0	0	0.04047	0	0.0620072	0.127758	0.043357	0	0.0363785	0	0	0.0113574	0	0.396126	0.918884
TCGA.BP.4766.01	0.0276143	0	0.00979501	0.0241986	0	0.137112	0	0	0	0	0.0547349	0.0460732	0.21835	0.0650304	0.0196893	0.33065	0	0	0	0.0357903	0	0.0309627	0.02	0.167954	1.02392
TCGA.B0.5696.01	0.0224077	0	0.00276064	0.297005	0	0.134342	0.0123659	0.00483151	0.0177012	0	0.0120431	0.00677142	0.107141	0	0.109452	0.212984	0.00798943	0	0.0508109	0	0	0.00139437	0.01	0.202069	1.00853
TCGA.BP.5008.01	0.0519636	0	0.000844754	0.210561	0	0.345669	0	0	0.000358142	0	0	0.010822	0.0173188	0.0636287	0.111955	0.114663	0.0139365	0	0.022537	0.015856	0	0.0198874	0.02	0.161589	1.03594
TCGA.BP.5187.01	0.0964479	0	0.0104807	0.251455	0	0.273772	0.0199103	0.0153856	0.0198933	0.0222747	0	0	0.0171226	0.0110636	0.132678	0.106441	0.00156697	0	0.0209865	0	0	0.000521519	0.01	0.245596	1.00215
TCGA.B0.5711.11	0.135831	0	0.0016485	0.0466044	0	0.264634	0	0	0.0056247	0.00061972	0	0.0595499	0.0393688	0	0.073273	0.196609	0.0197245	0	0.143673	0	0.0128384	0	0.86	-0.0212131	1.08373
TCGA.B8.A54E.01	0.0353474	0	0.0223244	0.104927	0	0.176565	0	0.0105748	0.00137615	0	0	0.0741616	0.0332762	0	0.0456027	0.34293	0.0206227	0	0.105801	0	0.026491	0	0.09	0.120625	1.03148
TCGA.CJ.6033.11	0.101662	0	0.017834	0.185849	0	0.186443	0	0.00830117	0.0599425	0	0	0.0838897	0.0926696	0	0.0207653	0.170561	0	0	0.0720824	0	0	0	0.37	0.0357425	1.07618
TCGA.CW.6087.11	0.0858393	0	0.000796107	0.0363585	0	0.194917	0	0	0.0146775	0.00750558	0	0.0388824	0.0464963	0	0.0474395	0.389858	0.0231873	0	0.0830954	0	0.0128161	0.0181309	0.86	-0.0216354	1.08654
TCGA.BP.4795.01	0.0801124	0	0.0146089	0.0976891	0	0.24654	0.00440408	0	0.0319348	0	0	0.0673734	0.0514915	0	0.0259349	0.179036	0.0705094	0.00046059	0.125179	0	0	0.00472631	0	0.2624	0.973441
TCGA.B0.4699.01	0	0	0.00275442	0.428561	0	0.0196264	0.0498909	0.0568073	0.0251563	0.0589581	0	0.0347173	0.00206095	0.0373739	0.0620193	0.18182	0.0242637	0	0	0	0.0159903	0	0	0.371316	0.939096
TCGA.BP.4972.01	0.0127255	0	0.00121132	0.0756263	0	0.122251	0	0.000596934	0.0123531	0	0	0.0276124	0.0227139	0.0812328	0.0798115	0.495998	0.00358431	0	0.0600061	0	0	0.00427702	0	0.44228	0.896748
TCGA.EU.5904.01	0.0268328	0	0	0.0630431	0	0.331653	0	0	0.0119554	0	0	0.0684509	0.112431	0	0.11089	0.172891	0.0119602	0.0137186	0.0398711	0.0142694	0	0.0220347	0.12	0.0792353	1.0583
TCGA.A3.3362.01	0.053952	0	0.00183413	0.182564	0	0.221099	0	0	0.0151853	0	0.0108476	0	0.0784911	0	0.0997048	0.258703	0	0	0.0595136	0	0	0.0181054	0.01	0.207557	1.00128
TCGA.B8.4620.11	0.146249	0	0.0572326	0.0648895	0	0.310743	0.0130044	0	0	0	0	0	0.0778806	0	0.0327132	0.165899	0.0651627	0.00913405	0.0544508	0.00264153	0	0	0	0.365648	0.930923
TCGA.B0.5085.01	0	0	0.0120708	0.187685	0	0.2164	0.0428435	0.0193075	0.0384024	0	0.0862311	0.0317086	0.0199892	0.0137244	0.110704	0.213695	0	0	0	0.00723864	0	0	0.24	0.0491566	1.08825
TCGA.A3.3370.01	0	0	0.00512483	0.476156	0	0.054475	0	0.015914	0.0108754	0.0354803	0	0.025077	0.0268488	0	0.0940554	0.194073	0.0168325	0	0.041306	0	0	0.0037813	0	0.397389	0.924935
TCGA.BP.4332.01	0.0108018	0	0.00395261	0.14646	0	0.0786238	0	0.000115866	0.0031526	0	0	0.0362382	0.0595762	0.0910762	0.0401885	0.423359	0.00588549	0	0.100569	0	0	0	0	0.26471	0.980034
TCGA.B0.4712.01	0.0241997	0	0.000185814	0.184835	0	0.177725	0.0492885	0.00710436	0.0662636	0.0213603	0	0.0238488	0.0549311	0.106339	0.125185	0.133832	0	0	0.0249007	0	0	1.2e-06	0	0.309765	0.960647
TCGA.B8.5164.01	0.0134743	0	0.00467131	0.557609	0	0.0246754	0.0169534	0.0367062	0.022478	0	0	0.0410168	0.0243638	0	0.0579848	0.118168	0.0250793	0	0.050147	0	0.00111321	0.00555875	0	0.436472	0.905782
TCGA.BP.4355.01	0	0.0419457	0.0158128	0.117265	0	0.138429	0	0	0.0435005	0	0	0.0117622	0.115918	0	0.0522031	0.353037	0.00124775	0.000514421	0.108365	0	0	0	0.04	0.140391	1.02304
TCGA.AK.3450.01	0.0951283	0	0.0394655	0.186128	0	0.19331	0.00880127	0.0109824	0	0.000570981	0.00629277	0.00920135	0.0430454	0.0486443	0.14354	0.158221	0.00703596	0	0.0496325	0	0	0	0.43	0.025615	1.08117
TCGA.B0.5081.01	0.00692556	0	0.0224758	0.235633	0	0.273599	0.0161606	0.0729989	0.0550708	0.0261747	0	0	0.0190522	0.0298166	0.110366	0.127231	0.00296016	0	0.00153623	0	0	0	0.02	0.160711	1.04713
TCGA.B0.5697.01	0.0497708	0	0.00655474	0.348239	0	0.100644	0.011173	0.0201825	0.0472153	0.0166632	0	0.0556384	0.012742	0	0.0521653	0.188767	0.0200356	0	0.060231	0	0	0.00997798	0	0.435644	0.90015
TCGA.CJ.4868.01	0.0289852	0	0.00566175	0.261821	0	0.130296	0.0315147	0.0169793	0.0296103	0	0.00111892	0	0.0211765	0.10125	0.0859277	0.215011	0.0281541	0	0.0318919	0	0	0.0106015	0	0.467496	0.883777
TCGA.BP.4349.01	0.0388262	0	0.00276035	0.19322	0	0.264373	0	0.0181822	0.00680307	0	0.0900334	0	0.0372089	0	0.107946	0.209128	0	0	0.0315194	0	0	0	0.11	0.0885727	1.06518
TCGA.CJ.4885.01	0.0493339	0	0	0.212292	0	0.22075	0	0.00184342	0.00257729	0	0.0213517	0.0028954	0.138987	0	0.0605228	0.218553	0	0.014993	0.0559005	0	0	0	0.11	0.096663	1.04692
TCGA.B4.5843.01	0.00824004	0	0	0.0837772	0	0.189952	0.00932797	0	0	0	0.0431057	0.00579292	0.0589084	0.0070589	0.0587403	0.460706	0	0	0.0659316	0	0	0.00845889	0.1	0.0999044	1.0501
TCGA.A3.3373.01	0.0336471	0	0	0.10427	0	0.124522	0.0305854	0	0.0106773	0	0.0291033	0	0.0428714	0.0250545	0.123559	0.267225	0.0910421	0	0.103722	0	0	0.0137203	0.01	0.235146	0.985518
TCGA.B0.4842.01	0.030814	0	0.0879479	0.156395	0	0.136309	0.00231486	0.0238039	0.136992	0.00660256	0	0.0214843	0.0135957	0.139141	0.0643377	0.100223	0.0120771	0	0.031441	0	0	0.0365207	0	0.294855	0.963972
TCGA.B0.4846.01	0.00302587	0	0.000698744	0.290211	0	0.232036	0.0176282	0.0187197	0.00757006	0.0167569	0	0.020752	0.0530415	0	0.110968	0.185636	0.0221858	0	0.014247	0	0	0.00652265	0.01	0.229792	1.0066
TCGA.CZ.4861.01	0.0132196	0	0.00390582	0.106721	0	0.220989	0.0171315	0.0260929	0.0072211	0	0	0	0.0988636	0.0354813	0.111306	0.291255	0.00443571	0	0.0114865	0	0.0116146	0.0402757	0	0.42281	0.905455
TCGA.B0.5098.01	0.195352	0	0.0524593	0	0	0.136617	0	0	0.00218185	0.0274861	0	0.00813756	0.0354817	0.36766	0.139406	0	0	0	0	0.0296555	0.00556328	0	0.19	0.0594884	1.09542
TCGA.B0.5110.01	0.0478717	0	0	0.14465	0	0.169243	0	0.00535233	0.0620816	0.00811272	0.0217391	0.00623242	0.0686262	0	0.117429	0.240423	0.0621421	0	0.00732659	0.0222712	0	0.0164998	0.12	0.0792905	1.05413
TCGA.BP.5177.01	0.0322417	0	0.0092163	0.189615	0	0.209347	0	0.00570806	0.0704814	0.0523486	0	0.042231	0	0.110493	0.115949	0.0887707	0.00317412	0	0.0704254	0	0	0	0.01	0.250825	0.992073
TCGA.CW.5581.11	7.58e-05	0	0	0.148919	0	0.261846	0.00604434	0	0.010935	0	0	0	0.0865202	0.0617332	0.0674485	0.13293	0.0034844	0	0.198432	0	0.00190278	0.0197288	0.61	0.000542062	1.08256
TCGA.AK.3429.01	0.0126177	0	0.0135148	0.419527	0	0.113437	0.0185911	0.0473264	0.0426686	0.0846753	0	0.0212474	0.00764896	0	0.108419	0.0538505	0.0256018	0	0.0308744	0	0	0	0	0.462051	0.892632
TCGA.B8.A54G.01	0	0	0.00424419	0.475345	0	0	0	0.0396175	0.0281214	0.0969178	0	0.0396044	0.0462483	0	0.0576238	0.162421	0.0404579	0	0	0.00939834	0	0	0	0.507447	0.861826
TCGA.BP.4784.01	0.108427	0	0.0100865	0.042739	0	0.206618	0	0	0.029501	0	0	0.0635693	0	0.0910077	0.0288406	0.272951	0	0.0529924	0.0932671	0	0	0	0.02	0.186728	1.00485
TCGA.BP.4790.01	0.0347592	0	0.000750181	0.273719	0	0.219244	0.0196108	0.0119587	0.0250167	0	0	0.0410519	0.0177663	0.0718653	0.0857303	0.117772	0.0261149	0	0.0546403	0	0	0	0.01	0.203567	1.01348
TCGA.CJ.4904.01	0.0426728	0	0.00307392	0.206862	0	0.196598	0.00857283	0	0.012099	0.0167879	0.0146149	0	0.0575036	0.00790613	0.176335	0.191133	0.00610827	0.000193489	0.0595396	0	0	0	0	0.382688	0.927033
TCGA.B0.5691.11	0.209739	0	0.0221621	0.0687034	0	0.263142	0.014621	0	0.0159082	0	0	0.00688984	0.040639	0	0.0452676	0.132977	0.113154	0	0.0642617	0	0	0.00253478	0.09	0.116716	1.03511
TCGA.CZ.4860.01	0	0	0.00707389	0.139964	0	0.281946	0.029604	0	0.0475137	0	0	0.0212027	0.0132839	0.0332736	0.12223	0.248133	0.0232069	0	0.0269452	0	0	0.00562321	0.01	0.218686	1.00301
TCGA.B0.4828.01	0.0394768	0	0.0122151	0.195434	0	0.335059	0	0.0423328	0.0441897	0	0.0691293	0	0.0800385	0	0.075999	0.0830968	0	0	0.0230291	0	0	0	0.02	0.180827	1.03375
TCGA.B0.5712.01	0.0126009	0	0	0.384937	0	0.181249	0.0149307	0.0604017	0.0465417	0.00071059	0	0.0134303	0.0218371	0.0102064	0.0682801	0.148201	0	0	0.0366741	0	0	0	0.1	0.108414	1.07685
TCGA.B0.4833.01	0.0948111	0	0.0238222	0.428137	0	0.0622199	0.00294121	0.0476709	0.0238363	0	0	0.0487169	0.0190575	0.011099	0.079975	0.0880133	0.0180846	0	0.0516155	0	0	0	0	0.408417	0.917453
TCGA.EU.5905.01	0.00657935	0	7e-05	0.0857507	0	0.259164	0	0	0.0137738	0.00797357	0.00136798	0.0339778	0.0932829	0	0.0637928	0.346726	0	0.0123721	0.0685733	0	0	0.00659588	0.02	0.178581	1.01288
TCGA.DV.A4VZ.01	0.19053	0	0.0278182	0.00984234	0	0.232566	0	0	0	0	0.0201793	0.0379808	0	0.117433	0.0152724	0.29533	0	0.015916	0.0371318	0	0	0	0.61	0.00317143	1.08651
TCGA.AK.3427.01	0.0136234	0	0	0	0	0.25875	0	0.00164365	0.0245466	0	0.0578847	0.0808899	0.110968	0.0136348	0.0603755	0.122199	0.0107093	0.086812	0.152735	0	0.00149846	0.00372961	0.53	0.0138143	1.07479
TCGA.BP.4983.01	0	0	0.0126915	0.412714	0	0.064361	0.0062891	0.0396825	0.0622397	0	0	0.0405622	0.0152135	0.133181	0.0699087	0.119253	0.0188163	0	0.0050868	0	0	0	0.03	0.142833	1.05362
TCGA.CJ.4874.01	0.00961259	0	1.67e-05	0.426226	0	0.0712161	0.00523381	0.0182618	0.0260757	0.0655995	0	0.0402502	0.00403634	0	0.128713	0.157377	0.00902056	0.00027502	0.0375292	0	0	0.000556307	0	0.345249	0.958749
TCGA.B0.4707.01	0.0717978	0	0.0581358	0.440456	0	0.0821164	0.0358467	0.0350465	0.104464	0	0.00803929	0.0187731	0.0195583	0.0170155	0.0727318	0.0226085	0.00137221	0	0.012039	0	0	0	0.01	0.253648	1.01177
TCGA.CZ.5463.11	0.0938529	0	0	0.036622	0	0.175914	0	0	0.0103986	0.00508956	0	0.12232	0.0363737	0	0.0306273	0.28536	0.0436052	0	0.0870737	0	0.0614191	0.0113439	0.84	-0.0178972	1.08457
TCGA.CJ.5680.11	0.0030819	0.00799943	0.00419859	0.153499	0	0.308875	0	0	0.000677164	0	0	0	0.136942	0.0306347	0.0055028	0.181145	0	0.0196581	0	0.137432	0.0103534	0	0.15	0.0694462	1.06316
TCGA.CJ.4893.01	0.0227162	0	0.00918808	0.419288	0	0.167307	0.00973176	0.0274708	0.0155019	0.0146694	0	0.0177505	0.0489076	0	0.076505	0.120911	0.0109031	0	0.0376927	0	0	0.00145658	0	0.269537	0.994442
TCGA.BP.4760.01	0.0664976	0	0.00493959	0.0227356	0	0.0844122	0	0	0	0	0.00431502	0.0111382	0	0.538221	0.0335885	0.143216	6.63e-05	0	0.09087	0	0	0	0	0.274248	1.0107
TCGA.CJ.4643.01	0.0371336	0	0.00878732	0.141261	0	0.254861	0.00467533	0.0252929	0	0	0.0234011	0	0.134619	0	0.105321	0.22305	0.00858967	0	0.0330068	0	0	0	0	0.26081	0.978825
TCGA.BP.5202.01	0.00636183	0	0.00190656	0.12479	0	0.216387	0.000229266	0	0	0.0147043	0.0150143	0.0337408	0.11172	0.065771	0.110335	0.235101	0.00920204	0	0.0547356	0	0	0	0.02	0.171497	1.01752
TCGA.BP.4164.01	0.00412546	0	0.0044583	0.01586	0	0.309496	0.0138574	0	0	0.0729873	0	0.0613525	0.0685235	0	0.16733	0.188129	0.00321767	0.00667519	0.068901	0	0	0.015086	0.08	0.126645	1.04719
TCGA.B0.4817.01	0	0.00314406	0.00977043	0.0485473	0	0.145772	0.00326276	0.0376781	0.0024068	0.0233359	0	0.0449359	0	0.0554433	0.0365305	0.0843953	0	0	0.0336368	0	0	0.471141	0.02	0.173922	1.09006
TCGA.B0.5713.01	0.0151116	0	0.00432432	0.202414	0	0.147557	0	0.0133394	0.0133694	0	0.0638337	0.0307694	0.066304	0	0.22835	0.142797	0.000127373	0	0.0717023	0	0	0	0.01	0.200872	1.02918
TCGA.B0.4714.01	0	0	0.00272589	0.53341	0	0	0.0458902	0.0116043	0.0461516	0.00636443	0.0416545	0.00846777	0.0150416	0	0.10728	0.145905	0.000887229	0	0.0346164	0	0	0	0	0.52287	0.852131
TCGA.CZ.5457.11	0	0.00626352	0	0.0329066	0	0.168386	0	0	0.0186631	0	0	0.0915451	0.117751	0.0622665	0.0926467	0.123011	0.00756189	0	0.264439	0	0	0.0145581	0.71	-0.00736195	1.08852
TCGA.B0.5099.01	0.0413477	0	0.0118161	0.0631208	0	0.186005	0	0	0.0393127	0	0.109316	0.0110852	0	0.153937	0.0538661	0.264208	0	0.00924342	0.0567435	0	0	0	0.61	0.00244773	1.08504
TCGA.B0.4815.01	0	0.0196536	0.0692605	0.421393	0	0	0.0307761	0.0649748	0.0519207	0.0580265	0	0.00228995	0	0.0275863	0.107961	0.134744	0.00420021	0	0.00721364	0	0	0	0.01	0.195722	1.02966
TCGA.BP.5183.01	0.0195892	0	0.00629591	0.419524	0	0.0811787	0.00457046	0.0204064	0.0394762	0	0	0.0494568	0.0110848	0.00158407	0.0969435	0.147592	0.0271552	0	0.0751434	0	0	0	0	0.326055	0.960623
TCGA.B0.5120.01	0.080408	0	0.0163039	0.0525508	0	0.182546	0	0.00153381	0.0194782	0.0161679	0	0.0504073	0.0201815	0.014313	0.0571769	0.369215	0	0	0	0.119718	0	0	0	0.26857	0.976537
TCGA.B2.5641.01	0.0356896	0	0.00136108	0.43506	0	0	0	0.044137	0.0586075	0.08581	0	0.0276277	0.057249	0.00131368	0.0607201	0.159461	0	0	0.0295808	0	0	0.00338253	0	0.470419	0.883094
TCGA.A3.3347.01	0.0373594	0	0.0025828	0.100306	0	0.148317	0.00591328	0.0161188	0.0231664	0.0154453	0	0	0	0.192072	0.0707328	0.311814	0	0	0.038994	0	0	0.0371783	0	0.342829	0.944717
TCGA.A3.A8CQ.01	0.029299	0	0.00464105	0.101713	0	0.175323	0	0	0.0140662	0	0.029885	0.0455387	0.0711011	0	0.104227	0.198298	0.091887	0	0.134021	0	0	0	0.1	0.11077	1.0335
TCGA.CZ.5470.11	0.116325	0	0.00541655	0.0517785	0	0.333507	0	0	0	0.0364526	0	0.0721763	0.0344173	0	0.0242505	0.21571	0.0234923	0	0.0790038	0	0.00746982	0	0.61	0.000955871	1.08501
TCGA.BP.5006.01	0.0162589	0	8.73e-05	0.0800389	0	0.188823	0	0.00550454	0.0208824	0	0.0885132	0.00840845	0.125846	0	0.0556075	0.302095	0.0804906	0	0	0.0174535	0	0.00999058	0.06	0.133719	1.03005
TCGA.A3.A6NN.01	0.0115706	0	0.000114003	0.102519	0	0.197095	0	0	0.0187307	0	0.197683	0	0.0869022	0	0.0862061	0.241324	0.00668197	0	0.0511729	0	0	0	0	0.294273	0.967809
TCGA.CJ.4892.01	0.000657748	0	0.00861581	0.622322	0	0	0	0.038629	0.0627685	0.0407632	0	0.0675528	0.0195459	0	0.0426034	0.0649632	0.00416463	0	0.0274141	0	0	0	0	0.521824	0.860321
TCGA.B8.A8YJ.01	0.137639	0	0.0411888	0.0919921	0	0.24609	0.0269872	0	0.0151407	0	0.0595408	0	0.0538393	0	0.0226809	0.18169	0	0.00933451	0.0957603	0	0	0.0181161	0	0.307496	0.955346
TCGA.CZ.4863.11	0.0516774	0	0	0	0	0.241683	0	0	0.0467787	0	0	0.0334858	0.0548529	0	0	0.331171	0	0.109753	0.055904	0	0.0283506	0.0463444	0.43	0.0258273	1.06641
TCGA.B8.4151.01	0	0.0247376	0.00113234	0.102155	0	0.176976	0	0	0.0132207	0.0117055	0.00303959	0.0135771	0.113258	0	0.112925	0.315176	0	0.00405608	0.0935918	0	0	0.0144489	0.1	0.114968	1.03793
TCGA.CZ.5470.01	0.0206768	0	0.0337769	0.28169	0	0.137389	0.0202006	0.0306674	0.0601398	0	0	0.0134866	0.0869004	0	0.0893486	0.149986	0.0382456	0	0.037492	0	0	0	0.01	0.257416	0.982872
TCGA.DV.5576.01	0.0667788	0	0.0067032	0.0399088	0	0.17721	0	0	0	0	0.0795713	0.0257946	0.0576015	0.0706027	0.0865049	0.265074	0	0	0.113781	0	0	0.0104696	0.6	0.00738783	1.07349
TCGA.B0.4845.01	0.0054338	0	0	0.0384044	0	0.459902	0	0	0	0	0.0508912	0	0.0625667	0.0544071	0.0797866	0.206943	0	0	0.0294865	0	0	0.0121797	0.46	0.0209935	1.08806
TCGA.G6.A5PC.01	0.0339333	0	0.020143	0.517777	0	0.0662314	0	0.0290445	0.0724509	0	0	0.0153435	0.053268	0	0.0631675	0.124788	0	0	0.00385303	0	0	0	0	0.354547	0.954203
TCGA.CJ.5682.01	0.142005	0	0.0290486	0.226767	0	0.217303	0	0	0.0528805	0	0	0.0720707	0.0209815	0	0.117317	0.0810064	0.027332	0	0.00750561	0	0	0.00578289	0	0.3144	0.966379
TCGA.B2.5641.11	0.122742	0	0.0138668	0.0397108	0	0.195214	0	0	0.0736684	0	0	0.134962	0.0367229	0	0.0383269	0.1866	0	0	0.158187	0	0	0	0.88	-0.0252248	1.09549
TCGA.BP.4995.01	0.0737132	0	0.0146312	0.311131	0	0.104285	0	0.0133164	0.0272559	0	0	0.0787145	0.0786224	0.0540419	0.0792592	0.102706	0.013683	0	0.0469035	0	0.00173627	0	0.02	0.169234	1.02688
TCGA.A3.3357.01	0.00438087	0	0.00330287	0.20569	0	0.121695	0.00130267	0.0166512	0.0192136	0.0616689	0	0.0472657	0.0219914	0	0.0293503	0.360782	0	0	0.0883376	0	0	0.0183684	0.02	0.194075	1.01113
TCGA.BP.4176.01	0.0342063	0	0.0184067	0.0833558	0	0.239669	0.0124091	0	0.0112135	0.00786728	0	0.0179964	0.0712553	0.157181	0.0283147	0.258798	0	0.017725	0	0.00412199	0.00920984	0.02827	0	0.309397	0.957881
TCGA.BP.5174.01	0	0.0104506	0.00478387	0.2893	0	0.0493729	0	0.0550316	0.0425217	0.00100592	0	0.0226938	0.162291	0.0181218	0.0852647	0.223083	0	0	0.0360787	0	0	0	0.1	0.11092	1.04524
TCGA.BP.4345.01	0.0275751	0	0.00200414	0.0605934	0	0.191677	0.0183511	0.0139391	0.0464487	0.0120912	0.00340616	0	0.00901466	0.335391	0.0547711	0.184712	0	0	0.0400255	0	0	0	0	0.576178	0.823029
TCGA.B0.4700.01	0.0253561	0	0.0204603	0.357801	0	0.0396081	0.0178311	0.0337019	0.0640026	0.053739	0	0.0206007	0	0.124698	0.117606	0.114355	0	0	0.0102404	0	0	0	0	0.342466	0.951801
TCGA.BP.5186.01	0.154384	0	0.060994	0.204589	0	0.107816	0	0.00118215	0.0241932	0.00332812	0	0.0798749	0.010612	0	0.0707852	0.0964948	0.025931	0	0.159815	0	0	0	0	0.310357	0.959242
TCGA.B0.4852.01	0.0315167	0	0.00376044	0.170685	0	0.203374	0.0116157	0.0254187	0.00104179	0.0236679	0.0373529	0	0.127801	0	0.141276	0.158841	0.0167828	0	0.0351882	0	0.00748269	0.00419625	0.02	0.155974	1.02856
TCGA.CJ.4900.01	0.0542054	0	0.134161	0.344513	0	0.0570758	0.0419629	0.0386577	0.0522851	0	0	0	0.0326795	0.00785579	0.0772365	0.12822	0.0063757	0	0.0135276	0	0	0.0112442	0	0.341966	0.948276
TCGA.AK.3440.01	0.0164873	0	0.00015451	0	0	0.179481	0	0.0322934	0.0165229	0.0197077	0.0575854	0.0139845	0.0401867	0.0534113	0.041581	0.241077	0	0.235254	0	0	0.0517904	0.00048365	0.37	0.0349273	1.08005
TCGA.A3.3308.01	0.0276567	0	0.00628078	0.0980531	0	0.130532	0.0253812	0.00328606	0.0272382	0	0.0272817	0	0.0764824	0.0384388	0.114018	0.355177	0.00199084	0	0.068183	0	0	0	0.01	0.249741	0.982751
TCGA.A3.A8OU.01	0.0396751	0	0.0237176	0.119238	0	0.178077	0.0129927	0.0138088	0.0391066	0	0.120324	0	0.139633	0	0.0453864	0.202232	0.0341892	0	0.0316191	0	0	0	0.04	0.138472	1.02587
TCGA.MM.A563.01	0.0773383	0	0.0289114	0.147865	0	0.212228	0	0.0255557	0.0194564	0.0400324	0	0.0317044	0.0731472	0.0421503	0.114197	0.122311	0.0307194	0	0.0343828	0	0	0	0	0.325759	0.950626
TCGA.B8.4622.01	0.0117266	0	0.00156077	0.0978084	0	0.268025	0	0	0.00639764	0	0.0569479	0.0298202	0.141065	0	0.0856493	0.222451	0.00570487	0	0.0631872	0	0	0.00965706	0	0.296753	0.962376
TCGA.CZ.4865.01	0.0876917	0	0.0585744	0.234265	0	0.107247	0.0429627	0	0.0181162	0	0.0334932	0.00715725	0.0214487	0.0422607	0.081287	0.202819	0.0166955	0	0.0459814	0	0	0	0	0.353451	0.936711
TCGA.CZ.5455.01	0.0165113	0	0.00106268	0.415874	0	0	0.0235481	0.0388541	0.0167746	0.0198027	0	0.00623304	0.0401897	0	0.112436	0.260093	0	0	0.0409834	0	0	0.0076376	0.02	0.1851	1.02398
TCGA.B2.5636.01	0.0801986	0	0.0042519	0.0382627	0	0.170882	0	0	0.0166622	0	0	0.0497159	0.13752	0	0.0549525	0.2588	0.00243004	0	0.174493	0	0	0.0118304	0.03	0.142816	1.01933
TCGA.B8.4148.01	0.0318552	0	0.0134315	0.550244	0	0.0525023	0.0150569	0.0346136	0.018283	0	0	0.0381215	0.0390021	0	0.0905953	0.0903567	0.0085341	0	0	0.017404	0	0	0	0.294942	0.992728
TCGA.B0.5400.01	0.00427085	0	0.00549423	0.19362	0	0.110592	0	0.016378	0.0471348	0.0601091	0	0.0714822	0	0.159379	0.0467616	0.220305	0	0	0	0.0130942	0	0.0513796	0	0.260759	0.987203
TCGA.BP.5180.01	0.0169572	0	0.0038372	0.204574	0	0.225693	0	0.0211199	0.0540037	0.00151602	0	0	0.105536	0.0459187	0.0831663	0.223923	0	0	0	0.0137546	0	0	0.01	0.235462	0.994213
TCGA.CZ.4863.01	0.00950302	0	0.00426374	0.584962	0	0.00513275	0	0.040853	0.0209456	0.0701756	0	0.0277124	0	0	0.0799307	0.0906452	0.0189911	0	0.045503	0	0.00138156	0	0	0.431892	0.916285
TCGA.A3.3317.01	0.0065069	0	0.00200897	0.0989742	0	0.246679	0.00416992	0.0312924	0.00738749	0	0	0.0218591	0.029773	0.024241	0.157738	0.285594	0.0291583	0	0.0546175	0	0	0	0	0.358341	0.937466
TCGA.B0.5698.01	0.0722206	0	0.0131241	0.143138	0	0.247036	0.0152008	0.0344403	0.0227742	0	0.0167895	0	0.0952173	0.050802	0.109896	0.123082	0.0140055	0	0.0214601	0	0.006434	0.0143792	0.01	0.253594	0.982251
TCGA.B0.5709.11	0.00565917	0	0.025457	0.0626922	0	0.281059	0	0	0.000996124	0.0170088	0	0	0.0752767	0.0267046	0.0475477	0.167333	0.0372088	0	0.233491	0	0	0.0195659	0.4	0.0286179	1.06499
TCGA.BP.4787.01	0.0125285	0	0.00153981	0.056699	0	0.176084	0	0	0.0157441	0.0235814	0	0.0358063	0.101025	0.0133192	0.0790628	0.366294	0.00365855	0	0.0621012	0	0	0.0525561	0	0.382386	0.92426
TCGA.CZ.5988.11	0.00926501	0	0.0400532	0.102385	0	0.271232	0	0	0.050379	0	0	0.0371901	0.104636	0.0236621	0.0488889	0.116442	0.00099001	0	0.169786	0	0	0.0250896	0.72	-0.00861142	1.08111
TCGA.BP.4326.01	0.0558953	0	0.0072572	0.0250393	0	0.230804	0	0	0.0581027	0	0.0723001	0	0.0102176	0.145991	0.104428	0.169717	0	0	0.095153	0	0	0.0250954	0.02	0.184296	1.00756
TCGA.B0.5100.01	0.0819825	0	0.00923672	0.0844279	0	0.18184	0	0	0.0640892	0	0.105679	0.0151258	0.0286891	0.165574	0.0772464	0.126777	0	0	0.0534977	0	0	0.00583401	0.02	0.189652	1.00812
TCGA.BP.5175.01	0	0	0.00183996	0.26549	0	0.11122	0	0.0372095	0.125629	0.0442594	0	0.0143695	0.0199869	0.0838422	0.0595179	0.184302	0	0	0.0293459	0	0	0.0229871	0.01	0.249112	0.992746
TCGA.BP.4775.01	0.0616309	0	0.00608694	0.0737672	0	0.344769	0	0.00719314	0	0.0298409	0	0.0481906	0.0960506	0	0.0918753	0.170436	0.0262627	0	0	0.0264127	0	0.0174845	0.11	0.0901247	1.05431
TCGA.B0.5088.01	0.079844	0	0.00474381	0.162348	0	0.202473	0	0.017362	0.0306418	0	0	0.0526076	0.000722991	0.0918781	0.0535168	0.273965	0.00925621	0	0.0206401	0	0	0	0	0.366588	0.932342
TCGA.BP.5194.01	0.117169	0	0.0355526	0.12711	0	0.114783	0	0	0.0292287	0	0	0.0714167	0.0122635	0.0230639	0.100064	0.19327	0.037991	0	0.138087	0	0	0	0.01	0.230994	0.987728
TCGA.BP.5181.01	0.0200144	0	0.000516124	0.138566	0	0.2673	0.0306277	0	0.0195632	0	0.0294336	0	0.0751748	0	0.124973	0.206375	0.01125	0.00422573	0.0683381	0	0	0.00364228	0.01	0.242821	0.987729
TCGA.B8.5165.01	0.206833	0	0.027753	0.050018	0	0.313439	0	0	0.0110331	0	0.00440304	0	0.0107116	0.0147151	0.0735849	0.211188	0.000963656	0	0.0706568	0	0	0.00470105	0	0.323818	0.951533
TCGA.CJ.4894.01	0.0652874	0	0.0131424	0.434218	0	0.0725185	0.00625432	0.0507737	0.0322275	0.00871777	0	0.0789248	0.0104806	0	0.086945	0.0583665	0.0219531	0	0.0587717	0	0	0.00141879	0	0.279194	0.99492
TCGA.A3.3329.01	0.0373486	0	0.00356086	0.218645	0	0.227358	0.00290799	0	0.0309865	0	0	0.0203114	0.0583949	0	0.184535	0.171109	0.019418	0	0.0106754	0	0.00395469	0.0107947	0	0.304115	0.970415
TCGA.B0.4698.01	0.00627253	0	0.00501966	0.485503	0	0.01326	0.165042	0.0442711	0.00410411	0	0	0.006802	0	0.0390131	0.080332	0.127083	0.000723039	0	0	0	0	0.0225754	0	0.401612	0.922127
TCGA.CZ.5982.01	0.03471	0	0.0066734	0.0541491	0	0.342702	0	0	0	0	0.0510477	0.00911737	0.0973787	0.0131785	0.105535	0.166909	0.00553918	0	0.084918	0	0	0.0281414	0.16	0.0677066	1.05616
TCGA.BP.4797.01	0.0253573	0	0.00489449	0.220116	0	0.196613	0	0.0121054	0.0231077	0.00776588	0	0.0457449	0.0636447	0.0393387	0.0629358	0.235653	0.0080917	0	0.0310463	0	0	0.0235855	0	0.365672	0.932905
TCGA.CZ.5454.01	0.00886662	0	0.000216347	0.128484	0	0.102763	0.00740812	0	0.00289292	0.00498592	0	0.0162707	0	0.186652	0.0159295	0.450694	0.023672	0.0111317	0.0218045	0	0	0.0182276	0	0.432997	0.903173
TCGA.CZ.5463.01	0.00297463	0	0.00484174	0.235201	0	0.138921	0	0.0112531	0.024247	0.055873	0	0.0288883	0.035707	0	0.186874	0.228917	0	0	0.0449715	0	0	0.00133063	0	0.272748	0.987861
TCGA.BP.4354.01	0.00741356	0	0.00320927	0.0607429	0	0.0935819	0.0188236	0	0.0179679	0.0376188	0	0	0.0703482	0	0.0745704	0.472827	0	0	0.0232673	0	0	0.11963	0	0.563252	0.830277
TCGA.BP.4964.01	0.0157865	0	0.00439365	0.19271	0	0.272344	0	0.00889998	0.0333355	0	0	0.0373386	0.00628366	0.0318011	0.133397	0.175563	0.0392324	0	0.0489148	0	0	0	0	0.28275	0.976311
TCGA.CJ.4887.01	0.00369388	0	0.00250282	0.440136	0	0.044995	0.00361257	0.0406024	0.0451126	0	0	0.0386624	0.0620668	0	0.0799527	0.217944	0.00383068	0	0.0168878	0	0	0	0	0.469783	0.882602
TCGA.B0.5075.01	0	0	0.00188777	0.219719	0	0.0767441	0	0.0208835	0.0332938	0	0	0.025026	0.0222482	0.186955	0.0349137	0.373049	0	0	0	0.00350357	0	0.00177666	0	0.408257	0.915154
TCGA.BP.5192.01	0.035506	0	0.0151498	0.162853	0	0.238168	0.00124513	0.00961978	0.0248002	0	0.0439777	0.00464702	0.00702095	0	0.0931969	0.22025	0.0178034	0.0239834	0.101779	0	0	0	0.43	0.0257796	1.0759
TCGA.CZ.5466.01	0.0166963	0.0103192	0	0.165384	0	0.165684	0	0.0190685	0.0664774	0	0	0.0472956	0.0122086	0.114136	0.0684353	0.20983	0.0564118	0	0.0480525	0	0	0	0	0.42659	0.903667
TCGA.B0.5119.01	0	0	0	0.498125	0	0.0428697	0	0.0206361	0.028742	0	0	0.0322696	0.0734952	0	0.0668649	0.196574	0	0	0.0364952	0	0	0.00392895	0.1	0.104121	1.07477
TCGA.BP.4771.01	0.000828543	0	0.00255049	0.604542	0	0	0	0.0343396	0.0717121	0.0208066	0	0.0968234	0.0225107	0	0.0613546	0.0654915	0.00817006	0	0.0108706	0	0	0	0	0.59611	0.80364
TCGA.B0.5812.01	0.0448625	0	0.00834738	0.147228	0	0.206254	0.0348163	0	0.028938	0.00285811	0.0663021	0	0.0555419	0	0.146052	0.167308	0.0465606	0	0.041221	0	0	0.00370979	0.08	0.126932	1.03881
TCGA.B2.5636.11	0.13977	0	0.00417829	0.0579641	0	0.18913	0.0232235	0	0.0248125	0	0	0.0586541	0.0295765	0	0.0565459	0.174924	0.125316	0.000707241	0.0979745	0	0	0.0172235	0.16	0.0689706	1.04428
TCGA.CJ.4873.01	0.0269151	0	0.0394248	0.186094	0	0.184181	0.026965	0.0110777	0.0860791	0.00625983	0.00749733	0	0.0397883	0.0300906	0.069023	0.26429	0.0071887	0	0.0151252	0	0	0	0	0.310072	0.957453
TCGA.A3.3380.01	0.0497111	0	0.010426	0.126333	0	0.207526	0.0267227	0	0	0	0.0821817	0	0.0184546	0.0131705	0.0613598	0.329631	0.000482358	0.00189376	0.059454	0	0	0.0126534	0	0.295001	0.962094
TCGA.BP.4756.01	0.0143923	0.00357395	0.0101908	0.216718	0	0.168959	0	0.0323906	0.0181862	0	0	0.0572575	0.0082116	0.0862541	0.0971126	0.204062	0.082496	0	0	0.000195964	0	0	0.02	0.177275	1.02114
TCGA.B0.5700.01	0.079556	0	0.0112418	0.142718	0	0.209388	0	0.022218	0.0333207	0.0010438	0	0.0675427	0.0809749	0.0209027	0.093236	0.173224	0.00533144	0.00278466	0	0.0565163	0	0	0.46	0.0210327	1.08196
TCGA.B8.5159.01	0.0126198	0	0	0.435454	0	0.0972748	0	0.018042	0.0527713	0	0	0.0401564	0.0214038	0.0299492	0.0838416	0.0958253	0.0144659	0	0.0844478	0	0	0.0137478	0.03	0.141498	1.05607
TCGA.B0.4718.01	0.00692891	0	0.00766485	0.304244	0	0.173758	0	0.0788237	0.0344457	0	0	0.022976	0.021456	0	0.117703	0.146026	0.000391389	0	0.0803071	0	0	0.00527544	0	0.282303	0.981134
TCGA.BP.4776.01	0.0256938	0	0.0966772	0.274426	0	0.0828842	0	0.0725005	0.0170017	0	0	0.115922	0.0124093	0	0.0966577	0.125282	0	0.000136751	0	0.0804093	0	0	0.02	0.157046	1.04528
TCGA.CZ.5987.01	0.00272968	0.00651991	0.00401195	0.179284	0	0.231951	0.0349223	0.0565481	0.0616345	0.00673904	0.00630366	0	0.111316	0.0131285	0.0981014	0.135857	0	0.00514232	0.040997	0	0	0.00481352	0.02	0.181125	1.01899
TCGA.B8.5163.01	0.0156814	0	0.00881748	0.238743	0	0.254151	0.0137452	0.0104453	0.0509406	0.0176471	0	0	0.0721492	0	0.0759888	0.229494	0	0	0.0121982	0	0	0	0.01	0.228355	1.00193
TCGA.BP.5200.01	0.0598361	0	0.0104415	0.30333	0	0.137839	0	0.0307029	0.0321563	0.00458211	0	0.0588705	0.0294504	0.0360539	0.0623312	0.176541	0.00476318	0	0	0.0289943	0	0.0241082	0.02	0.170777	1.02904
TCGA.CW.5580.11	0.102347	0	0	0.0512938	0	0.234193	0	0	0	0	0	0.0869985	0.0714239	0	0.0347272	0.293192	0.029401	0	0.0419601	0	0.0544632	0	0.76	-0.0132403	1.08288
TCGA.CZ.5451.11	0.20075	0	0.0269228	4.77e-05	0	0.267052	0	0	0	0	0	0.0492864	0.0210347	0	0.0737723	0.246996	0.026634	0	0.0592806	0	0	0.0282229	0.37	0.0360299	1.06812
TCGA.A3.3319.01	0.0773654	0	0.0209028	0.0861381	0	0.273582	0	0.0221122	0.0352277	0	0	0.00338331	0.150067	0	0.0968628	0.189236	0	0	0.0196403	0	0	0.0254826	0.02	0.169842	1.01638
TCGA.B4.5377.01	0.0245648	0	0.00432554	0.294758	0	0.154354	0	0.0181973	0.0329359	0	0	0.0419181	0.133793	0	0.0675231	0.193485	0	0	0.025035	0	0	0.00910971	0.2	0.0585718	1.07441
TCGA.BP.4334.01	0	0.0262708	0.0114816	0	0	0.16528	0	0.00908944	0.0564478	0	0	0.104061	0.08327	0.0350177	0.0459639	0.270523	0.0017131	0	0.173859	0	0	0.0170227	0.17	0.0630308	1.05302
TCGA.BP.4329.01	0.0155635	0	0	0.11525	0	0.226023	0.00236402	0.00582695	0.0187197	0	0.0211997	0.00547138	0.0966939	0.05682	0.122991	0.217547	0.0168901	0	0.0786393	0	0	0	0.01	0.196298	1.00508
TCGA.CZ.5984.01	0.112398	0	0.0753457	0.112701	0	0.32945	0.0122001	0.00112518	0.0390059	0	0.033139	0	0.0283504	0	0.0509586	0.136212	0.0466215	0.00578538	0.0152836	0	0	0.00142355	0	0.283913	0.971553
TCGA.B0.4819.01	0.0736506	0	0.0606351	0.391495	0	0.11741	0.019682	0.0474701	0.0354806	0.0462736	0	0.0421635	0	0.0243356	0.0661211	0.0721596	0.00312355	0	0	0	0	0	0	0.384978	0.935902
TCGA.BP.4976.01	0.00512266	0	0.00456572	0.052404	0	0.278698	0	0	0.029553	0	0.0415575	0.0100722	0.115593	0	0.0825677	0.252049	0.0133034	0	0.0980385	0	0	0.0164758	0.12	0.0767427	1.04896
TCGA.B0.5693.01	0.0754087	0	0.0119814	0.0634498	0	0.156741	0.0265973	0	0.00210013	0	0.0380348	0.0304048	0.0273838	0.0131546	0.0996198	0.25986	0.0265095	0	0.140298	0	0	0.0284569	0.09	0.125496	1.02605
TCGA.DV.5566.01	0.0357294	0	0	0.137931	0	0.213402	0	0.0224003	0.0142801	0.00923625	0	0.0459631	0.0645526	0.0520433	0.150852	0.195834	0.0148753	0	0.0287698	0	0	0.014131	0.02	0.182426	1.01865
TCGA.CZ.5468.01	0.000351471	0	0.00092519	0.174699	0	0.14628	0	0	0.0764352	0	0.010257	0.0295104	0.00821232	0.267614	0.0358753	0.239495	0	0	0.00677503	0	0	0.00357007	0.01	0.243681	0.998403
TCGA.CJ.4637.01	0	0.00750843	0.0365872	0.462335	0	0	0.0175285	0.0657203	0.0548956	0.0679524	0	0.0220008	0.0522181	0	0.118323	0.0876424	0.000914169	0	0.00637443	0	0	0	0	0.334737	0.966249
TCGA.BP.4801.01	0.0182831	0	0	0.105836	0	0.141787	0	0.0141501	0.0111883	0	0	0.0228299	0.0162658	0.07906	0.0679154	0.452141	0.0218251	0	0.0443653	0	0	0.00435383	0	0.441167	0.896889
TCGA.B0.5115.01	0.0617009	0	0.0141569	0.0779793	0	0.324002	0.0121676	0.00625516	0.0335739	0	0.0765085	0	0.0286255	0.0514955	0.0919508	0.156964	0.0203742	0	0.0442454	0	0	0	0.01	0.245344	0.985829
TCGA.BP.4799.01	0.041363	0	0.0556914	0.291247	0	0.122011	0.0614969	0.0485552	0.019091	0.0568283	0	0	0.00297056	0.0983013	0.0611345	0.124589	0	0	0	0.0091766	0.00754447	0	0.02	0.180189	1.02347
TCGA.B0.5102.01	0.0532932	0	0.00884904	0.211107	0	0.284339	0.00559058	0.00169962	0.010742	0.00516742	0	0.0234885	0.00197127	0.0333951	0.0901368	0.238536	0.00697881	0	0.024706	0	0	0	0	0.25852	0.986388
TCGA.CW.6087.01	0.00922761	0	0.0163242	0.416934	0	0	0.0466219	0.0257273	0.0540307	0.0627066	0	0.0235982	0.0441542	0	0.116879	0.159044	0.00123165	0	0.0184589	0	0	0.00506186	0	0.499216	0.865853
TCGA.BP.4973.01	0.0283454	0	0.00280071	0.237212	0	0.347664	0	0.0177672	0	0	0	0	0.0687099	0	0.101907	0.174161	0	0.00310116	0.0107857	0	0	0.00754512	0	0.257819	0.993483
TCGA.CW.6088.11	0.057763	0	0	0.0097706	0	0.217736	0	0	0.0627015	0	0	0.0981683	0.0845519	0	0.0230279	0.229475	0	0	0.175094	0	0.0417118	0	0.92	-0.0294567	1.08642
TCGA.B8.A7U6.01	0.141372	0	0.0397965	0.12512	0	0.100068	0	0.0214311	0.00390785	0	0.0186114	0.0365858	0.0753745	0.108871	0.0772096	0.118252	0	0	0	0.103221	0.0235678	0.00661086	0.11	0.0955138	1.04587
TCGA.B0.5077.01	0.00567415	0	0.00566711	0.174804	0	0.0686707	0	0.0396234	0.0524334	0	0.00535343	0.0563048	0.0050916	0.245548	0.0801025	0.157722	0.00316424	0	0.0998418	0	0	0	0	0.307252	0.961082
TCGA.BP.4165.01	0.017735	0	0.0109788	0.323699	0	0.101922	0	0.026301	0.0199326	0	0.0714684	0.110099	0.0453446	0.0273866	0.086695	0.0383216	0.0213125	0	0.0988032	0	0	0	0.02	0.174314	1.04615
TCGA.CJ.4905.01	0.0212895	0	6.51e-05	0.146783	0	0.211841	0.0185507	0	0.00954928	0	0.163441	0	0.0800831	0.0184575	0.0719936	0.160736	0.0246713	0	0.0717977	0	0	0.000741319	0.01	0.196727	1.00965
TCGA.CZ.5460.01	0.039208	0	0.0174925	0.304887	0	0.155208	0	0.060738	0.0800488	0	0	0.0376051	0.0521866	0.0260268	0.0715101	0.109433	0.00563407	0.000429487	0.0256512	0	0	0.0139425	0.02	0.164287	1.03707
TCGA.B0.4839.01	0.0136897	0	0.00395541	0.167772	0	0.162446	0.00476121	0.00797678	0.0131621	0	0.0241993	0.0860035	0.102587	0	0.0408159	0.199274	0.0228233	0.00573668	0.135125	0	0	0.00967204	0.01	0.221665	0.994122
TCGA.B0.5690.11	0.155919	0	0	0.0401959	0	0.240953	0	0	0.0165742	0.000280334	0	0.0458733	0.0160009	0	0.109911	0.267072	0.00730835	0	0.0995184	0	0	0.000394156	0.88	-0.0251697	1.09202
TCGA.AK.3431.01	0.0948202	0	0.0119681	0.0959412	0	0.27077	0	0	0	0	0.0432154	0.0168724	0.0618667	0.135524	0.0356236	0.184928	0	0.00116921	0.0409704	0	0	0.00633108	0	0.319117	0.951818
TCGA.A3.3324.01	0	0	0.00268437	0.314087	0	0.147778	0	0.019679	0.025285	0.0274641	0	0.00780273	0.085423	0	0.0916592	0.230194	0.0134248	0	0.033074	0	0	0.00144484	0	0.306654	0.964343
TCGA.A3.3358.01	0	0.000919724	0.0234535	0.21618	0	0.213585	0.00346289	0.0331578	0.0203154	0.0124175	0	0.0181716	0.037502	0	0.0551619	0.307888	0.0209525	0	0.0346252	0	0	0.00220643	0.03	0.146061	1.03197
TCGA.CW.5587.11	0.0645847	0	0.00738163	0.100537	0	0.226197	0	0	0.0196082	0	0	0.0625599	0.0889314	0	0.0700852	0.220996	0.0264027	0	0.11251	0	0	0.000206244	0.78	-0.015163	1.08106
TCGA.CW.5590.01	0.0304486	0	0.00142508	0.169505	0	0.258126	0	0.0312847	0.0143921	0.0021174	0	0.0815048	0.028717	0.0453144	0.138658	0.177068	0	0	0.0212074	0	0	0.000231652	0	0.404061	0.91742
TCGA.B8.5549.11	0.106564	0	0	0	0	0.241647	0	0	0.0610255	0	0	0.0556496	0.0409753	0.00504644	0.0568635	0.132971	0	0	0.124601	0	0.0364424	0.138214	0.92	-0.0292782	1.09003
TCGA.GK.A6C7.01	0.0194672	0	0.0089943	0.16875	0	0.215505	0	0.00826187	0.00185179	0	0.0762658	0.064392	0.0814424	0	0.093673	0.13844	0.0189049	0	0.104052	0	0	0	0.02	0.188076	1.01564
TCGA.AK.3455.01	0.0380035	0	0.0724072	0.528078	0	0.0341623	0	0.059108	0.0356063	0.0987608	0	0.056755	0	0.00131627	0.0485908	0.0232098	0.0040023	0	0	0	0	0	0	0.454938	0.907966
TCGA.CJ.5684.01	0.0698348	0	0.0127101	0.408274	0	0.107532	0	0.0281677	0.0512674	0	0	0.0566837	0.0130235	0	0.0858686	0.0982189	0.0163484	0	0.0520708	0	0	0	0	0.412055	0.916755
TCGA.BP.4991.01	0.00163388	0	0.00107329	0.0695186	0	0.180388	0	0	0.000302474	0	0.0930017	0.0104495	0.0444532	0	0.123655	0.359962	0.0148241	0	0.0862401	0	0	0.0144978	0.02	0.168449	1.02053
TCGA.A3.3306.01	0.00121461	0.00546826	0.00251086	0.113071	0	0.317724	0	0	0	0.00233985	0	0.0266024	0.125056	0	0.0842544	0.259435	0	0	0.0446006	0	0.000698367	0.0170254	0.03	0.142359	1.03089
TCGA.BP.5201.01	0.0343364	0	0.00851771	0.419828	0	0.0388961	0.0332808	0.0627685	0.0575879	0.107345	0	0.0204158	0.0202919	0	0.0938709	0.0893958	0	0.000502255	0.0129635	0	0	0	0	0.312928	0.98088
TCGA.B0.4710.01	0.0825454	0	0.0104499	0.273365	0	0.164257	0	0.0143408	0.0337594	0	0.0668068	0	0.0777035	0.0683446	0.0422992	0.130174	0	0	0.0265637	0	0	0.00938988	0.02	0.174402	1.02222
TCGA.CW.5591.11	0.00970428	0	0	0.127283	0	0.186075	0	0.0175363	0.0471646	0.0299321	0.0350614	0.0370948	0.146737	0	0.0384506	0.256946	0	0.00711421	0.0609	0	0	0	0.02	0.181732	1.01189
TCGA.BP.5178.01	0.128265	0	0.0195316	0.106958	0	0.172734	0.0140481	0	0.0779179	0	0.0314318	0	0	0.12747	0.0322921	0.254487	0	0	0.0202716	0	0	0.0145942	0	0.335947	0.945013
TCGA.B4.5838.01	0.0599728	0	0.0115625	0.183418	0	0.176552	0	0	0.0104227	0.023861	0	0.0360663	0.0209251	0.0563944	0.116605	0.216264	0.00295783	0	0.0714925	0	0	0.0135066	0.01	0.23256	0.991874
TCGA.B8.A54H.01	0.0226498	0	0.00626846	0.523067	0	0.0056135	0	0.0546255	0.0449412	0	0	0.0602031	0.027807	0	0.0492808	0.105011	0.0200988	0	0.0795506	0	0.000135076	0.000748712	0	0.260783	1.00396
TCGA.B0.5711.01	0.0497509	0	0.0140144	0.0997784	0	0.288237	0.00900077	0	0.0212956	0.0344893	0	0.0210307	0.0615059	0.0728484	0.0871548	0.126341	0.0258008	0	0.0887523	0	0	0	0.01	0.207686	0.998575
TCGA.B0.5104.01	0.0527222	0	0.00520733	0.057102	0	0.298216	0	0	0.0279021	0	0.0182587	0	0.234274	0	0.0966472	0.146405	0.00748521	0	0.0407368	0	0	0.0150432	0.06	0.13105	1.03227
TCGA.AK.3453.01	0.0803363	0	0.0258864	0.451876	0	0.0796246	0	0.0354684	0.0669757	0.0199218	0	0.0591113	0.0330877	0	0.0701438	0.0534778	0.0171846	0	0	0	0.00690533	0	0	0.455681	0.895601
TCGA.B0.4701.01	0.0483942	0	0.00856719	0.181239	0	0.300884	0.0115682	0.00756006	0.0388847	0	0	0.012177	0.0311085	0.0103896	0.10687	0.119991	0.0249824	0	0.0941905	0	0	0.0031935	0	0.261648	0.9828
TCGA.B8.5550.01	0.0282102	0	0.00143251	0.144006	0	0.160982	0.0131528	0.00223835	0.0453666	0	0.000146712	0	0.00014718	0.170905	0.0842814	0.281775	0.00134703	0	0.0404282	0	0	0.0255815	0	0.432188	0.901108
TCGA.B0.4700.11	0.127894	0	0.0220547	0.0455389	0	0.309965	0	0	0	0	0	0.0445216	0.0613239	0	0.0969493	0.207697	0.022533	0	0.0562304	0	0	0.00529249	0.44	0.0234619	1.07203
TCGA.CJ.5689.01	0.0540022	0	0.00574628	0.282233	0	0.0298741	0.0190241	0	0.0309175	0	0.0153368	0.060159	0.0178252	0.0387412	0.0415982	0.248676	0.0260789	0	0.117768	0	0	0.01202	0	0.267536	0.974545
TCGA.AK.3451.01	0.017794	0	0.000633764	0.33125	0	0.10332	0	0.0121803	0.00508407	0.0142648	0	0.0229627	0.0408049	0.0388713	0.0493552	0.197851	0.093655	0	0.0708009	0	0	0.00117243	0	0.278407	0.972422
TCGA.BP.4169.01	0.0751922	0	0.00987579	0.0227902	0	0.312274	0	0	0.012261	0.00441687	0	0.0263382	0.0920641	0.0125756	0.162651	0.132468	0.0390152	0	0	0.0548967	0	0.0431809	0	0.299993	0.963714
TCGA.B8.5553.01	0.14049	0	0.0216118	0.202571	0	0.194552	0.0152224	0.0104589	0.0171541	0.0161734	0	0.0127583	0.0222308	0	0.0901819	0.195936	0.0110556	0	0.0302988	0	0	0.0193056	0	0.327275	0.950724
TCGA.CJ.4912.01	0.0117114	0	0.108246	0.182082	0	0.142666	0	0.0275941	0.0530041	0	0.0492561	0.0119004	0.0381084	0.12525	0.0263842	0.222239	0	0	0	0	0	0.00155752	0.01	0.205759	1.00485
TCGA.A3.3320.01	0.0647393	0	0.0164513	0.143837	0	0.296688	0	0	0	0	0	0.0142763	0.0447921	0.00706395	0.128696	0.205288	0.0158468	0	0.018563	0.0147133	0	0.029045	0.11	0.0973222	1.05287
TCGA.B0.4697.01	0.0212786	0.0392174	0.0924268	0.378777	0	0.11099	0.0673114	0.0217376	0.0678933	0.0183173	0	0	0.00254323	0.0189026	0.0850725	0.0612881	0	0	0.0142441	0	0	0	0	0.293436	0.981055
TCGA.CJ.5689.11	0.114164	0	0.126441	0.0983254	0	0.12767	0	0	0.0327248	0	0	0.0384819	0.035894	0	0.0509774	0.125122	0.0698038	0	0.180396	0	0	0	0	0.40075	0.915474
TCGA.A3.3374.01	0.00308693	0	0	0.00371502	0	0.0209858	0	0	0.0109559	0.011934	0.00676677	0	0	0.705472	0.00596248	0.191985	0	0	0.0391365	0	0	0	0	0.84393	0.548458
TCGA.BP.4967.01	0.00984375	0	0.0146089	0.14579	0	0.224925	0	0.00887909	0.0288029	0	0.0416476	0.00612566	0.0845784	0.0116553	0.0718709	0.309265	0	0	0.0420071	0	0	0	0.11	0.0969582	1.04725
TCGA.AK.3428.01	0.0755777	0	0.0104796	0.11168	0	0.072801	0.000745026	0.00914804	0.016162	0	0	0	0.339323	0.0342107	0.0860854	0.0575818	0	0.0237997	0.0364687	0	0.0333911	0.0925466	0	0.305861	0.963354
TCGA.CJ.5679.11	0.155504	0	0.00470974	0.164639	0	0.326866	0.00255409	0	0	0.00626826	0	0.00544049	0.0391357	0.00341977	0.0243091	0.148253	0	0.00695211	0.11195	0	0	0	0.08	0.126772	1.0411
TCGA.BP.5173.01	0.0112426	0	0.00356901	0.488928	0	0.0521676	0	0.0499065	0.028356	0.044929	0	0.0418752	0.000788667	0.00543763	0.0916783	0.117857	0.015251	0.00236548	0.0456484	0	0	0	0	0.39896	0.930012
TCGA.CJ.5680.01	0	0.00439483	0.00191978	0.136672	0	0.178244	0	0	0.00205589	0	0	0.0448124	0.192462	0	0.0584044	0.284973	0.000701817	0.000526017	0.0662766	0	0.000649926	0.0279081	0.04	0.14043	1.02853
TCGA.B0.4848.01	0.0216442	0	0.0022215	0.2684	0	0.121474	0	0.00428934	0.0472971	0	0	0	0.0788611	0.0370457	0.10786	0.278504	0	0	0.024692	0	0	0.0077114	0	0.265711	0.980092
TCGA.B0.5703.11	0.110029	0	0	0.0871916	0	0.331109	0	0	0	0	0	0.0812781	0.0534486	0	0.0817635	0.120528	0.0124534	0	0.094305	0	0.00930702	0.0185873	0.44	0.0232661	1.07984
TCGA.MM.A84U.01	0.053143	0	0.0280996	0.128164	0	0.179926	0	0.0112926	0.0846103	0	0	0.0832016	0.0699863	0	0.0727762	0.194013	0.0123155	0	0.0824722	0	0	0	0.01	0.242841	0.984794
TCGA.CJ.4638.01	0.0144511	0	0.051445	0.304699	0	0.104362	0	0.0412892	0.160596	0	0	0.0523499	0.0279202	0.0297529	0.0544954	0.11504	0.00639338	0	0.0372063	0	0	0	0.02	0.163734	1.0387
TCGA.BP.4346.01	0.00898795	0	0.00908364	0.616132	0	0.00538075	0	0.0674349	0.0433583	0	0	0.0495338	0.0480645	0	0.0658049	0.0836098	0.0024529	0	0	0.00015683	0	0	0	0.425158	0.922726
TCGA.CJ.4901.01	0	0	0.0207993	0.339221	0	0.104367	0.0123005	0.0756625	0.049612	0.0703546	0	0	0.00621026	0.0330906	0.120503	0.123571	0.0429186	0	0.00138961	0	0	0	0.01	0.237582	1.00916
TCGA.B0.4841.01	0.00283135	0	0.00103344	0.273396	0	0.107333	0	0	0.0339034	0	0.0745721	0.0657263	0.0427137	0.00115489	0.107993	0.22918	0	0.00757365	0.052589	0	0	0	0	0.317917	0.962162
TCGA.CW.5584.01	0.0509216	0	0.00663165	0.0227831	0	0.242753	0	0	0.0122415	0	0	0.0336275	0.227614	0	0.11859	0.19942	0.00419524	0	0.0812231	0	0	0	0.01	0.251061	0.980844
TCGA.CW.5585.11	0.118666	0	0.00829755	0.0907663	0	0.27868	0	0	0.0292355	0	0	0.0120875	0.0696278	0.0145991	0.0413647	0.17533	0	0	0.161345	0	0	0	0.6	0.00542157	1.07519
TCGA.B0.5692.01	0.028267	0	0.012893	0.603681	0	0	0	0.0540118	0.0740347	0.00352433	0	0.0648326	0.0122068	0	0.0695853	0.0687698	0.00307202	0.000546457	0.00457498	0	0	0	0	0.481906	0.886467
TCGA.B0.5706.11	0.126024	0	0.0231007	0.123351	0	0.246781	0	0.0268794	0.0118739	0	0	0.132599	0.0242773	0.0320098	0.0381995	0.0729903	0	0.00127125	0.140643	0	0	0	0.77	-0.0140585	1.1066
TCGA.A3.3316.01	0.0344465	0	0.00253785	0.044586	0	0.122609	0	0.013482	0.0118179	0	0	0.0257813	0.115633	0.15427	0.0428754	0.389593	0	0	0	0.0321632	0	0.0102052	0	0.293879	0.970894
TCGA.BP.4338.01	0.0230315	0	0.00576004	0.0616969	0	0.228855	0	0	0.0376721	0	0	0.00860771	0.00301972	0	0.0278279	0.506992	0	0.00614997	0.0825266	0	0	0.00786032	0.09	0.125911	1.04181
TCGA.B0.4827.01	0.101931	0	0.146984	0.212804	0	0.127624	0	0.0277812	0.0121724	0	0	0.056203	0.030024	0	0.0668192	0.173357	0	0	0.0391819	0	0	0.00511806	0	0.38299	0.926532
TCGA.BP.4971.01	0.0215511	0	0	0.0703496	0	0.258397	0	0.0181392	0.069192	0	0	0.075251	0.0172336	0.187281	0.099761	0.12078	0.0210305	0	0.0410333	0	0	0	0	0.547214	0.841756
TCGA.B0.5702.01	0	0.00345651	0.114673	0.282578	0	0.104673	0	0	0.0106453	0.00984337	0	0.0631127	0.0459257	0.0111667	0.0267904	0.236936	0	0.0119901	0.0782093	0	0	0	0	0.420696	0.90651
TCGA.CZ.5989.11	0.0400321	0	0	0	0	0.282629	0	0	0.018498	0.0222483	0	0.043076	0.0517331	0	0.0544675	0.352808	0.0646619	0	0.059529	0	0.00699136	0.00332613	0.43	0.0255926	1.06986
TCGA.B0.4822.01	0.0399717	0	0.00931184	0.318139	0	0.0748351	0	0.0222067	0.0910232	0	0	0.0951786	0.0199057	0	0.0202558	0.257476	0	0	0.0488991	0	0	0.00279747	0.01	0.202762	1.01714
TCGA.B0.5707.01	0.120923	0	0.0288627	0.0568699	0	0.151827	0	6.24e-06	0.00800141	0	0	0.0326843	0.0117756	0.156621	0.00994077	0.318846	0.0376635	0	0.0556205	0	0	0.0103586	0	0.316393	0.954606
TCGA.B2.5639.01	0.0563503	0	0.062786	0.0675175	0	0.229688	0	0.0266683	0.0904243	0.00253896	0.00495693	0.0122353	0.111465	0	0.0677607	0.15446	0.0823263	0	0.023848	0	0	0.0069737	0.01	0.2418	0.982043
TCGA.CZ.5982.11	0.0746487	0	0.0192526	0.00925844	0	0.261857	0	0	0.0205516	0	0	0.0827973	0.0495571	0.0312226	0.0277734	0.237743	0	0	0.149496	0	0	0.0358419	0.71	-0.00822347	1.07653
TCGA.BP.4803.01	0.0426883	0	0.0050835	0.18106	0	0.205267	0.00722747	0.0241021	0.00952733	0	0.0668715	0.0169903	0.0168177	0.0891134	0.0813045	0.198722	0.00646832	0	0.0487567	0	0	0	0.01	0.236895	0.991337
TCGA.B0.4823.01	0.111011	0	0.0309001	0.296652	0	0.132401	0.00926631	0.0245668	0.0207368	0.0113683	0	0.0211616	0.0105284	0	0.0458347	0.217548	0.0100197	0	0.0580046	0	0	0	0	0.356493	0.937894
TCGA.A3.3385.01	0.00956308	0	0.00697876	0.0475474	0	0.153788	0	0	0.0346465	0.0036984	0	0	0.0470232	0.0222977	0.0448046	0.216756	0.207179	0	0.167597	0	0	0.0381191	0.17	0.0631915	1.04971
TCGA.B0.5107.01	0.00757036	0	0.00166021	0.447401	0	0	0.0115183	0.0352177	0.0932765	0	0	0.0852297	0.0198983	0	0.107017	0.108786	0.0213891	0	0.0596832	0	0.00135277	0	0.01	0.248874	1.00949
TCGA.CJ.5681.01	0.0181206	0	0	0.0280207	0	0.0630432	0.00137877	0	0.0281118	0	0	0.0315125	0.0538076	0.0339443	0.005359	0.134941	0.525271	0.00992338	0.0533947	0	0.0131715	0	0	0.319975	0.962294
TCGA.B0.4836.01	0.0932899	0	0.0172495	0.225678	0	0.227958	0	0.0176896	0.0855378	0	0	0.0276231	0	0.116966	0.10076	0.0601221	0.00394528	0	0.0190584	0	0	0.0041221	0.01	0.236895	1.0016
TCGA.B0.5706.01	0.110449	0	0.238815	0.256968	0	0.131578	0.043236	0.0368964	0.0274502	0	0	0.0260584	0.00920707	0.0268541	0.0357414	0.0287327	0	0.000166419	0.0220022	0	0	0.0058437	0	0.515859	0.857231
TCGA.A3.3335.01	0.068874	0	0	0.0859337	0	0.382115	0.0122034	0.00696243	0.0176518	0	0.0128181	0	0.0654978	0.0737761	0.0558198	0.164809	0	0.00466112	0.0230849	0	0	0.0257927	0.12	0.0843694	1.05604
TCGA.BP.4351.01	0.00388778	0	0.0037705	0.170741	0	0.268834	0	0.0277052	0.0107205	0	0.107588	0.0182988	0.0510413	0	0.0610975	0.237555	0.00128888	0	0.0374722	0	0	0	0.03	0.144026	1.04004
TCGA.BP.4335.01	0.153011	0	0.15105	0.239825	0	0.116262	0.00707534	0.0723569	0.0100405	0	0	0.0210761	0.00599746	0	0.118732	0.0984991	0.00461944	0	0.00145525	0	0	0	0	0.437663	0.902477
TCGA.B0.4824.01	0.00466159	0	0.00728142	0.418843	0	0.127067	0.0128008	0.0282315	0.0396704	0	0	0.0623905	0.026379	0	0.0908928	0.111533	0.0209382	0	0.0471957	0	0.000642759	0.0014729	0.02	0.154968	1.05627
TCGA.B8.4154.01	0.00858386	0	0.000920903	0.303078	0	0.0984638	0.0111183	0	0	0.0114365	0.0158098	0.0318439	0.0416471	0	0.145264	0.224922	0.0359228	0	0.0589217	0	0.00267615	0.00939039	0	0.288702	0.973011
TCGA.CW.5589.01	0.0716921	0	0.0144202	0.0801597	0	0.192286	0.000254727	0	0.00878115	0	0.0294711	0.0286304	0.0275216	0.0794707	0.0349867	0.33344	0.0353618	0	0.0625201	0	0	0.00100281	0	0.279832	0.967949
TCGA.CJ.4890.01	0.100043	0	0.0637249	0.241092	0	0.137881	0.0246713	0.0116483	0.0206456	0	0	0.0194769	0.00505226	0.0491813	0.0429537	0.206551	0.0175983	0	0.0490089	0	0	0.0104707	0	0.332129	0.946752
TCGA.BP.4807.01	0.0282083	0	0	0.0494954	0	0.128692	0	0.00440443	0.000136487	0.0117968	0	0.0170476	0.0619698	0	0.0490662	0.531789	0	0.043338	0	0.0453289	9.19e-05	0.0286345	0	0.314398	0.961513
TCGA.B8.4621.01	0.0319743	0	0	0.0306193	0	0.147953	0.00307235	0	0.0150221	0	0	0.0291499	0.0903714	0.0640257	0.035436	0.418655	0	0	0.104556	0	0	0.0291657	0	0.272952	0.974786
TCGA.CJ.4884.01	0.0229118	0	0.00530837	0.203975	0	0.242809	0	0.0239979	0.0462675	0	0	0.0465888	0.0124639	0.0250524	0.0722682	0.20401	0.0138644	0.00114024	0.078286	0	0	0.0010569	0.01	0.218498	1.00226
TCGA.BP.4331.01	0.0105935	0	0.00391675	0.135098	0	0.222895	0.00837248	0.0104937	0.0272714	0	0.00740531	0.00768	0.0832475	0	0.0548318	0.337532	0.0087312	0	0.0601273	0	0	0.0218047	0	0.299868	0.96068
TCGA.DV.5575.01	0.0417107	0	0.00576285	0.250996	0	0.258045	0	0.0157513	0.0153879	0.0298507	0	0.016644	0.0337936	0	0.128081	0.180786	0.0141942	0	0	0	0.00598035	0.00301514	0.01	0.231686	1.00687
TCGA.DV.5569.01	0.0409909	0	0	0.235432	0	0.156454	0.00719114	0	0.0419961	0	0	0.0261991	0.063223	0.0750135	0.09948	0.194804	0.0098469	0	0.0463799	0	0	0.00298892	0.01	0.227983	0.994563
TCGA.CJ.5675.01	0.00396969	0	0.00769691	0.569222	0	0.0185707	0.0146558	0.0148934	0.0665317	0.0723672	0	0.0427702	0.00671551	0	0.0475625	0.0904481	0.00932746	0	0.033278	0	0.000492597	0.00149825	0	0.545372	0.839868
TCGA.B8.A54K.01	0.00401951	0	0	0.023156	0	0.257044	0	0	0	0	0.146469	0.00587476	0.101349	0.0931586	0.029821	0.0489885	0	0.0157905	0.269057	0	0	0.00527268	0.61	0.000732057	1.08797
TCGA.BP.4170.01	0.0223628	0	0.00586409	0.217374	0	0.197359	0	0.0534217	0.00860319	0.0323133	0	0.0465433	0.0804676	0	0.0956898	0.199927	0.013935	0	0.00828694	0.00211184	0	0.0157397	0.02	0.188337	1.01915
TCGA.AK.3425.01	0.0560387	0	0.0261395	0.278546	0	0.0622271	0.00771271	0.026239	0.0240489	0	0	0.0311255	0	0.0916833	0.0800756	0.2656	0	0	0.0319142	0	0	0.0186498	0	0.433153	0.900459
TCGA.3Z.A93Z.01	0.100916	0	0.050779	0.0947077	0	0.219842	0	0	0.0106053	0	0	0.0975283	0.0714312	0	0.115122	0.13403	0.0284531	0.00172019	0.0748645	0	0	0	0.04	0.140303	1.03028
TCGA.DV.A4W0.01	0.0535429	0	0.0231105	0.153931	0	0.128751	0.00571091	0	0.0183337	0	0	0	0.0201768	0.0658915	0.0740887	0.337826	0	0.000112936	0.118524	0	0	0	0.02	0.149304	1.02147
TCGA.B8.5545.01	0.08082	0	0.035602	0.110105	0	0.118731	0	0.00521207	0.0163064	0.0189454	0	0.056223	0.0250621	0	0.0860062	0.307277	0.0266407	0	0.0988323	0	0	0.0142356	0	0.321039	0.949598
TCGA.CJ.4639.01	0.0110419	0	0.00933476	0.454379	0	0.175871	0	0.0317052	0.00702644	0.0512606	0	0.0437687	0.0117282	0	0.0791819	0.0686731	0.0110607	0.000106845	0.0448619	0	0	0	0	0.422264	0.919799
TCGA.B8.4146.01	0.00311737	0	0.00401677	0.108096	0	0.213915	0.0289458	0.064319	0	0	0	0.0733251	0.0163399	0.0341382	0.15444	0.130574	0.0054477	0.00788233	0.143233	0	0.00631514	0.00589463	0	0.260897	0.983752
TCGA.BP.5195.01	0.0359898	0	0.00475405	0.184628	0	0.18524	0	0.0241805	0.00973596	0	0.00275082	0.0276581	0.0207506	0.0186417	0.0837241	0.292126	0	0.00517664	0.0769943	0	0	0.0276498	0.01	0.248828	0.983235
TCGA.DV.5567.01	0.00451151	0	0	0.0783769	0	0.194974	0	0	0.00185995	0	0.0365577	0.0461789	0.0220887	0.0603384	0.0383761	0.265512	0	0.0543988	0.196828	0	0	0	0.41	0.0283188	1.06948
TCGA.CZ.4854.01	0.0354252	0	0.0173587	0.13653	0	0.200248	0	0.0169263	0.0499396	0.0195871	0	0.0358742	0	0.22787	0.0860478	0.144183	0	0	0.0300101	0	0	0	0.1	0.111185	1.05032
TCGA.BP.4340.01	0.0348914	0	0.0365301	0.0668437	0	0.226531	0	0.00509772	0.0108222	0.0416349	0	0.0845011	0.0448724	0	0.111104	0.182249	0.0197801	0	0.135142	0	0	0	0.11	0.0878391	1.04918
TCGA.B0.4844.01	0.047435	0	0.00817253	0.280386	0	0.202254	0	0.0244009	0.0446335	0.016745	0	0.00419957	0.0499212	0.0442326	0.118387	0.128174	0	0	0.0310588	0	0	0	0.01	0.199352	1.01846
TCGA.BP.4774.01	0.0439831	0	0.00548739	0.177997	0	0.179883	0	0.0220123	0.00836688	0	0	0.103995	0.0512423	0	0.0893504	0.146024	0.0132138	0	0	0.158445	0	0	0.12	0.0850819	1.07146
TCGA.B8.A54D.01	0.00960825	0	0.00364041	0.508223	0	0.0626049	0	0.0498504	0.0277833	0.0207666	0	0.0710716	0.00628232	0	0.0355131	0.188177	0.00574711	0	0.0107317	0	0	0	0	0.385418	0.940453
TCGA.BP.5190.01	0.000481408	0.000436355	0.00854825	0.183637	0	0.264188	0	0.00345926	0.0253003	0.0173167	0.00576612	0.0318177	0.0829496	0	0.101391	0.221105	0	0.00404476	0.0495581	0	0	0	0.02	0.152476	1.03203
TCGA.B8.A54J.01	0.0157327	0	0.00903066	0.311754	0	0.211022	0	0.0413873	0.0266051	0	0.0619391	0.00304176	0.0886127	0	0.0907041	0.110135	0	0	0.0300351	0	0	0	0.1	0.114444	1.06575
TCGA.CJ.4635.01	0	0	0.00148621	0.434077	0	0.0367086	0.0015573	0.0475577	0.0712275	0.0282224	0	0.0141627	0.00304075	0.100844	0.0308653	0.218654	0	0	0.010836	0	0	0.000761152	0	0.40168	0.921601
TCGA.AS.3777.01	0.0504581	0	0.00238587	0.0731417	0	0.216283	0.00441587	0	0.00207512	0.0364197	0	0.016547	0.0109013	0.0675962	0.0958232	0.253296	0.00767886	0	0.151539	0	0	0.0114379	0.12	0.0841161	1.04643
TCGA.CJ.6030.11	0.164738	0	0.000353048	0.109142	0	0.318788	0	0.0188661	0.00422313	0	0	0.0456032	0.0315294	0.0143205	0.0746091	0.108827	0.0230141	0	0.0680848	0	0	0.0179012	0.11	0.0956008	1.05295
TCGA.AK.3443.01	0.0597909	0	0	0.00915746	0	0.11781	0	0	0.0266113	0.0160591	0.0295502	0.0107634	0.0827037	0.155156	0.00657296	0.156328	0	0.103198	0.161195	0	0.032498	0.0326064	0.72	-0.00926927	1.07636
TCGA.CW.6093.01	0.021108	0	0.00176352	0.0559213	0	0.166345	0.00538422	0	0	0.0656083	0.0771353	0.0161338	0.167609	0	0.0479387	0.204991	0.0234115	0.00348381	0.127987	0	0	0.015179	0.1	0.114858	1.03382
TCGA.BP.5182.01	0.0272987	0	0.00279305	0.17103	0	0.158412	0	0	0.0428199	0	0	0.0464076	0.0202989	0.0667904	0.0939665	0.270308	0.0307712	0	0.0683362	0	0.000768437	0	0	0.39378	0.918911
TCGA.B0.4813.01	0.05077	0	0.00378465	0.0636063	0	0.178105	0	0.0253527	0.047595	0	0	0.0649516	0.0308346	0.127486	0.0626092	0.319189	0	0	0.0206053	0	0	0.00511078	0	0.277272	0.972826
TCGA.BP.5000.01	0.00927193	0	0.00743369	0.308951	0	0.1858	0	0.0495397	0.0690032	0.0108322	0	0.0521013	0.0160896	0.00955375	0.122702	0.0716677	0.0211068	0	0.0636401	0	0	0.0023073	0	0.380424	0.934948
TCGA.A3.3323.01	0.0074126	0	0.00398223	0.140999	0	0.243898	0	0	0.0107267	0	0.0198461	0.001099	0.12528	0	0.11423	0.285229	0	0	0.0464237	0	0	0.000874236	0	0.321748	0.952756
TCGA.A3.3322.01	0.028989	0	0.00760147	0.0464715	0	0.152208	0	0.000171485	0.0212922	0	0.0197946	0.0115383	0.0548946	0	0.0448149	0.530639	0.0474096	0	0.0226681	0	0	0.0115065	0.02	0.162539	1.03032
TCGA.CJ.5672.01	0.0189081	0	0.00703221	0.430589	0	0.0822595	0.00193027	0.0377442	0.0530696	0	0	0.067729	0.0234499	0	0.0759153	0.106533	0.0232009	0	0.0661143	0	0.0014681	0.00405687	0	0.381151	0.93452
TCGA.BP.4960.01	0.022767	0	0.00197253	0.184682	0	0.179703	0	0.0138231	0.0546053	0	0.00137122	0.0240254	0.103975	0.122006	0.0605364	0.184639	0	0	0	0.0452879	0	0.000606482	0.11	0.0860202	1.05443
TCGA.B2.4098.01	0	0.0289983	0.0451222	0.0439373	0	0.0670201	0.0374969	0.0178381	0.018023	0.00459879	0	0.00517201	0	0.280072	0.0416581	0.318172	0.00565796	0	0.028916	0	0	0.057318	0.02	0.166736	1.03562
TCGA.BP.4781.01	0.01346	0	0.00303367	0.0489373	0	0.0912293	0	0.0213773	0.021635	0.0171229	0	0.0404244	0.0690638	0.144741	0.0689659	0.320355	0	0	0	0.111999	0.0200049	0.007651	0	0.366265	0.934292
TCGA.B0.5399.01	0.0223384	0	0.000205519	0.112954	0	0.227277	0	0	0.0778767	0.0223614	0	0.0910272	0.0144255	0	0.108671	0.121837	0.107001	0	0.0940256	0	0	0	0	0.380386	0.926144
TCGA.B8.5549.01	0.0132584	0	0.00623375	0.431946	0	0.141677	0	0.00544978	0.0183088	0.0323994	0	0.0264099	0.0468624	0.00301891	0.0760306	0.160611	0	0	0.0246742	0	0	0.0131193	0	0.276183	0.99174
TCGA.BP.4798.01	0	0	0.0510107	0.523008	0	0	0.00123714	0.0153946	0.058648	0	0	0.028589	0.0873884	0	0.087961	0.13801	0	0	0.00813316	0	0	0.000619815	0.01	0.241946	1.00916
TCGA.B2.3923.01	0.00536186	0	0.000767946	0.0644882	0	0.239532	0	0	0.00159839	0.00351622	0	0.0188063	0.0992064	0	0.078644	0.345732	0.0275913	0	0.107779	0	0.0069768	0	0.37	0.03581	1.06721
TCGA.CW.5585.01	0.00872127	0	0	0.0660541	0	0.1943	0	0	0.0366269	0	0.128089	0.0417357	0.140763	0.0102276	0.0816372	0.201126	0.000614368	0	0.0901059	0	0	0	0.61	0.00278656	1.08599
TCGA.EU.5906.01	0.0531341	0	0.00161033	0.0716653	0	0.264382	0.0292603	0	0	0.00146049	0.0285879	0	0.0625033	0.0165261	0.082443	0.256531	0.0339006	0	0.0707697	0	0	0.0272261	0.01	0.20366	0.996923
TCGA.CZ.5452.11	0	0	0.00768353	0.139565	0	0.303734	0.0683108	0.0555902	0	0.0879058	0	0	0.0551308	0.0746857	0.00358909	0	0	0	0.0945901	0	0.0184634	0.0907514	0.78	-0.0145821	1.11212
TCGA.B0.5096.01	0.0368236	0	0.0986809	0.00144764	0	0.130488	0.00987914	0	0	0	0	0.0190786	0.0549236	0.211151	0.0657577	0.312041	0	0	0	0.0283865	0	0.0313429	0	0.266996	0.98369
TCGA.BP.4158.01	0.00555254	0	0.000962416	0.104097	0	0.169251	0	0	0.0112822	0.0233485	0	0.104802	0.019337	0.0186189	0.103575	0.152503	0.0394566	0	0.247214	0	0	0	0.31	0.0413272	1.0768
TCGA.BP.4762.01	0.0864122	0	0.0281655	0.143503	0	0.150103	0.00365441	0	0.0344928	0.0233838	0	0.0229771	0.0562123	0	0.0501229	0.234727	0.074437	0	0.0896991	0	0.00135384	0.000756074	0	0.355592	0.934345
TCGA.BP.5189.01	0.0352716	0	0.00997358	0.0809797	0	0.263032	0.0329403	0	0.0157376	0	0.00922801	0	0.163683	0	0.0778741	0.256246	0	0.00187955	0.0358499	0	0	0.0173039	0	0.275284	0.969999
TCGA.BP.4961.01	0.0200626	0	0	0.11072	0	0.23816	0.0403475	0	0	0	0.0927011	0	0.0410771	0.0129485	0.0449809	0.335699	0.00247499	0	0.056077	0	0	0.00475139	0.03	0.146822	1.02597
TCGA.B0.5701.01	0.0230187	0	0.029445	0.227028	0	0.0773275	0.0317442	0.0415026	0.0551106	0.0213704	0	0.00846385	0.0284701	0.121253	0.10859	0.186183	0.00214143	0	0.0244007	0	0	0.0139502	0.01	0.217069	0.999357
TCGA.B2.5633.01	0.00209821	0	0.000152036	0.10829	0	0.170825	0.00689474	0.00773514	0	0.0744246	0	0.00781003	0.0468071	0.0569063	0.110213	0.337113	0.00949879	0	0.060245	0	0	0.000986948	0	0.293222	0.966382
TCGA.BP.4759.01	0.0164219	0	0	0.23693	0	0.212856	0	0	0.02467	0	0.0691767	0.0172036	0.0310923	0.0391308	0.0779765	0.206712	0	0.00569287	0.0618223	0	0	0.000314376	0	0.318923	0.957175
TCGA.A3.A8OX.01	0.0471598	0	0.0111089	0.148208	0	0.283287	0	0.0319313	0.0272501	0	0	0.0242006	0.0219212	0.0232773	0.122777	0.146512	0.0491143	0	0.0543297	0	0	0.00892353	0.03	0.142711	1.03393
TCGA.B0.4693.01	0	0	0.0251949	0.397785	0	0.118796	0.00117982	0.00868207	0.0407718	0	0	0.0111254	0.107961	0	0.124373	0.137889	0	0	0.0228559	0	0	0.00338663	0.03	0.142455	1.05068
TCGA.CZ.5986.11	0.18972	0	0.00931233	0.0111008	0	0.255405	0	0	0.0244864	0	0	0.0464304	0.0337352	0.00545971	0.0902506	0.187997	0.0318382	0	0.114264	0	0	0	0.87	-0.0232165	1.08765
TCGA.CZ.4857.01	0.0157911	0	0.00358698	0.112255	0	0.242751	0.00423833	0.0253567	0.0307897	0	0	0.02525	0.11701	0.0468786	0.0701994	0.252949	0.00173766	0	0.0377779	0	0	0.0134279	0.01	0.209842	0.999435
TCGA.CJ.5686.01	0.0112342	0	0.00453173	0.20246	0	0.2893	0.03668	0.0107353	0	0	0.00892982	0	0.0935321	0	0.0702575	0.232784	0.00287891	0	0.0218179	0	0	0.0148586	0.02	0.159406	1.02767
TCGA.CZ.5457.01	0.0585365	0	0.0489252	0.219783	0	0.106889	0	0	0.0143934	0.0295015	0	0.0310409	0.0384789	0	0.0804998	0.27306	0.00418735	0	0.0855552	0	0	0.00914927	0	0.272802	0.971535
TCGA.A3.3307.01	0.000876044	0	0.00300121	0.265756	0	0.165989	0.0123736	0	0.0139933	0.0106057	0	0	0.134113	0	0.125807	0.221317	0	0.00231353	0.0300282	0	0	0.0138264	0	0.319821	0.956515
TCGA.BP.4344.01	0.0441946	0	0.000914301	0.0390298	0	0.200306	0	0.00401755	0	0	0	0.0685732	0.184653	0	0.0903985	0.262331	0.0334761	0	0	0.0708114	0.00129441	0	0.11	0.0900448	1.04973
TCGA.BP.4959.01	0.0515667	0	0.00549538	0.103464	0	0.236163	0.00661058	0	0.00471879	0	0	0.00477994	0.0504516	0.122918	0.0207801	0.303229	0.0217619	0.020698	0.0449428	0	0	0.00242075	0	0.278926	0.97026
TCGA.AK.3458.01	0.0315861	0	0.00559027	0.291307	0	0.181516	0.0144936	0	0	0.145681	0	0.00358031	0.0274598	0	0.0648112	0.161809	0.0166455	0.0028989	0.0493738	0	0	0.00324652	0	0.260757	0.993448
TCGA.MM.A564.01	0	0	0.00567471	0.0729556	0	0.12454	0	0	0.0126752	0	0.216963	0.0839127	0.175913	0.0289925	0.0441874	0.150325	0	0	0.0838608	0	0	0	0.01	0.241482	1.00144
TCGA.A3.3343.01	0.0442476	0	0.011892	0.0764936	0	0.268758	0	0	0	0	0.0440319	0.0240727	0.0723543	0.022815	0.13305	0.167565	0.0320222	0	0.0938098	0	0	0.00888761	0	0.361807	0.93296
TCGA.CZ.5459.01	0.0203981	0	0.00282519	0.28363	0	0.219795	0	0.0354968	0.0112207	0.0237665	0	0.00360663	0	0.0254502	0.140787	0.18276	0	0.000634534	0.0475811	0	0	0.00204848	0.01	0.243134	1.00184
TCGA.CW.5591.01	0.0690494	0	0	0.0756684	0	0.133607	0	0	0.0147435	0	0	0.0781004	0.0954161	0.0148772	0.0316478	0.298537	0.0522979	0	0.121437	0	0	0.0146187	0.47	0.0208596	1.06641
TCGA.BP.4981.01	0.0011003	0	0.00604842	0.254267	0	0.204618	0.0110749	0.02556	0.0556836	0	0.021993	0.0457915	0.0654707	0.00476175	0.0869381	0.16424	0.00856194	0	0.0438912	0	0	0	0	0.278526	0.979638
TCGA.CZ.5467.01	0.0388195	0	0.00482629	0.128465	0	0.156111	0.0258595	0	0.0118271	0.0318115	0.0377028	0	0.0272657	0.00738483	0.180489	0.290906	0	0	0.0585313	0	0	0	0.02	0.194431	1.01552
TCGA.B0.5694.11	0.265406	0	0.0690595	0.0611048	0	0.221313	0	0	0.0275325	0	0	0.0281536	0.0581992	0	0.0777461	0.126393	0.0374394	0	0.0192741	0.00540168	0	0.0029769	0	0.340744	0.947924
TCGA.A3.A6NL.01	0.0837022	0	0.0276595	0.124873	0	0.160801	0	0.013924	0.0352011	0	0.0121552	0.0834937	0.0666737	0.0102609	0.0877736	0.152396	0.0260013	0	0.109562	0	0	0.00552297	0	0.311957	0.954183
TCGA.BP.4987.01	0.0332047	0	0.00553095	0.343755	0	0.1238	0.00250293	0	0.0423231	0	0.0388557	0.0132954	0.0584651	0	0.0675661	0.191038	0.0195538	0	0.0533481	0	0	0.00676032	0.01	0.222276	1.00314
TCGA.BP.4993.01	0.033927	0	0.00796087	0.390378	0	0.14706	0.0173086	0	0.000953831	0.0305397	0	0.0471763	0.0143249	0	0.0683689	0.168087	0.00863975	0	0.0652754	0	0	0	0	0.297837	0.975585
TCGA.B0.4713.01	0.0155264	0	0.00823677	0.273136	0	0.181672	0	0.0374106	0.0949763	0.00865958	0.0512699	0.0327313	0.017248	0.0228301	0.110362	0.103217	0.00718979	0	0.035533	0	0	0	0.02	0.159869	1.04792
TCGA.CJ.4886.01	0.00799077	0	0.00195359	0.294446	0	0.158311	0	0.00758565	0.0294701	0.0568506	0	0.0544417	0.0266227	0	0.115696	0.220893	0.00327159	0	0.0224664	0	0	0	0	0.352737	0.947101
TCGA.CZ.5455.11	0.0232501	0	0	0.0247426	0	0.214485	0	0.0163847	0.0415682	0	0	0.0834965	0.123492	0	0.0106622	0.267638	0	0.0560134	0	0.0123033	0.125965	0	0.63	-0.00121995	1.081
TCGA.B0.5701.11	0.101981	0	0.0275183	0.0396735	0	0.165954	0.01046	0	0	0	0	0.0248058	0.0658354	0	0.0185896	0.368776	0.0296577	0	0.143888	0	0.000128727	0.00273244	0.36	0.0372174	1.06141
TCGA.B0.5696.11	0.0814942	0	0.00163883	0.107064	0	0.278987	0	0	0.0140672	0	0	0.0336607	0.0400804	0	0.0927378	0.176654	0.0878684	0	0.0836642	0	0	0.0020834	0.65	-0.00213674	1.07953
TCGA.CJ.4870.01	0.0313802	0	0.00708463	0.0523361	0	0.258842	0	0	0.0100442	0	0.0205741	0.0176479	0.107412	0.127573	0.0270357	0.185449	0.00767491	0.00144298	0.129144	0	0	0.0163592	0.03	0.141588	1.02151
TCGA.BP.4166.01	0.120125	0	0.0219063	0.152044	0	0.219213	0	0.0100646	0.0149159	0.000777148	0	0.0470926	0.0135543	0.0372206	0.0573595	0.212868	0.000281966	0	0.0925766	0	0	0	0	0.326484	0.948744
TCGA.BP.4970.01	0.0119217	0	0.00369318	0.274746	0	0.17768	0	0.0127258	0.00953344	0.035848	0	0.0125333	0.110006	0	0.0718669	0.220461	0.0251066	0	0.0321021	0	0	0.00177538	0	0.301848	0.964212
TCGA.CJ.4636.01	0.0249715	0	0.00553616	0.339211	0	0.0924192	0.00220507	0.011743	0.0352955	0.0554194	0	0.00572994	0.0474409	0.00476139	0.0677041	0.280791	0.000493622	0	0.0262359	0	0	4.26e-05	0	0.456786	0.888814
TCGA.BP.4761.01	0	0	0.120543	0.311704	0	0.0795342	0.0322703	0.0785004	0.0947266	0	0	0.0357563	0.0293213	0.0302395	0.06818	0.0867798	0.00606678	0	0.0263773	0	0	0	0.01	0.229939	1.00575
TCGA.T7.A92I.01	0.00478117	0	0.0288518	0.173289	0	0.228836	0	0	0.00219327	0	0	0.039496	0.071715	0	0.00984309	0.33915	0.00767901	0.00565467	0.0808347	0	0	0.00767575	0.08	0.127187	1.03412
TCGA.B8.5162.01	0	0	0.0908917	0.301264	0	0.0969744	0.0192341	0.0175862	0.0202317	0.00460532	0	0.00578504	0.100453	0.0278257	0.0621444	0.250484	0	0	0.00251993	0	0	0	0.01	0.22869	0.994704
TCGA.CJ.5677.01	0.062809	0	0.00644024	0.0926555	0	0.0424479	0	0.0043438	0.0498975	0.0121031	0	0.0320393	0.0160475	0.322138	0.0352501	0.298681	0	0	0.025147	0	0	0	0	0.346981	0.949399
TCGA.B0.5703.01	0.0208119	0	0.000538481	0.478799	0	0.162039	0.00690338	0	0.00729012	0	0.141947	0.0216709	0.0377224	0.0209334	0.0474048	0.00739034	0	0	0.0418369	0	0	0.00471313	0	0.378428	0.955659
TCGA.CZ.5468.11	0.0380173	0	0	0.109443	0	0.290422	0	0	0.0265065	0	0	0.133904	0.10389	0	0.0484131	0.194157	0	0	0.0552473	0	0	0	0.44	0.0228806	1.08929
TCGA.B8.5551.01	0	0.0112281	0.0241984	0.249425	0	0.149655	0.0322426	0.0282349	0.0397213	0	0	0.00356595	0.106965	0	0.0988136	0.212381	0.0204383	0	0.0231314	0	0	0	0.09	0.124909	1.03866
TCGA.B2.5635.01	0.000246381	0	0.00138651	0.260177	0	0.156665	0.00322648	0.0235503	0.00710155	0.0124321	0	0.0099664	0.143272	0	0.0711125	0.277127	0	0.00038004	0.0333573	0	0	0	0	0.27427	0.9758
TCGA.B0.5402.01	0.0750651	0	0.0143087	0.132808	0	0.147543	0.000269073	0	0.0165479	0.0706371	0	0.0457377	0.0339923	0	0.190945	0.18196	0.00814045	0	0.0682606	0	0	0.0137852	0	0.313641	0.962298
TCGA.BP.5004.01	0.00930676	0	0.00019353	0.0451763	0	0.165389	0.0169546	0	0.0154496	0.0107575	0.0417856	0	0	0.354	0.0597608	0.220174	0	0	0.0583675	0	0	0.00268432	0	0.495863	0.868108
TCGA.BP.4765.01	0.016419	0	0.0108095	0.0448729	0	0.21543	0	0	0	0	0.159722	0.0347427	0.122354	0	0.0545328	0.238194	0.0171486	0	0.0857758	0	0	0	0.09	0.12511	1.03523
TCGA.BP.5009.01	0.0720047	0	0.0244864	0.300696	0	0.118834	0.000393851	0.0289654	0.0795693	0	0	0.02843	0.0905357	0	0.0572948	0.190684	0.0007517	0	0.00563574	0.00171929	0	0	0	0.334178	0.95002
TCGA.A3.3331.01	0.037012	0	0.000334143	0.148755	0	0.155681	0	0.0358728	0.00381645	0	0	0.0538171	0.0692736	0	0.114255	0.27143	0.0136994	0	0	0.0879338	0	0.00812041	0.05	0.136575	1.03525
TCGA.BP.4974.01	0.0689864	0	0.0106078	0.158546	0	0.382535	0	0.019978	0	0	0	0.0402065	0.0232356	0	0.0997973	0.177495	0	0.0023073	0	0.0163047	0	0	0.09	0.119206	1.05782
TCGA.B0.5402.11	0.180926	0	0.142426	0.0824552	0	0.253412	0.00796495	0	0	0	0	0.0274198	0.0190975	0	0.0600447	0.0932753	0.0651329	0	0.0678451	0	0	0	0	0.440767	0.897159
TCGA.A3.3328.01	0	0	0.00876059	0	0.062	0.0616977	0	0.0237326	0.0395501	0	0.117747	0.0367429	0.183228	0.167754	0	0.0926556	0.0116401	0	0.153375	0	0.0532573	0.0436823	0.5	0.0171968	1.07747
TCGA.B8.4153.01	0.00260354	0	0.00258154	0.250411	0	0.174464	0.0300133	0.00707614	0.00758023	0	0.0412816	0.0386366	0.0642949	0	0.0544618	0.245167	0	0.00370347	0.0746593	0	0	0.00306569	0.69	-0.00464732	1.09581
TCGA.AK.3434.01	0.0208776	0	0.00493481	0.270197	0	0.217689	0.0100098	0.0183101	0.0181529	0.120642	0	0	0	0	0.111202	0.16921	0	0.00265114	0.0361243	0	0	0	0	0.337076	0.957499
TCGA.CJ.6033.01	0.0354585	0	0.00500924	0.1681	0	0.0950242	0	0.00893322	0.103916	0	0.0290991	0	0.0659683	0.213363	0.0730271	0.17366	0	0	0.0284405	0	0	0	0.02	0.166476	1.02128
TCGA.BP.4782.01	0.000186826	0	0.00587709	0.248534	0	0.11738	0.0199576	0.0157703	0.0266101	0.023109	0	0.0316176	0.0213397	0.0558115	0.0775417	0.286648	0.00765978	0	0.0584753	0	0	0.00348214	0	0.381696	0.92538
TCGA.CJ.4895.01	0.0845699	0	0.0130154	0.234819	0	0.0691325	0.0121613	0.0455002	0.0205996	0.0218777	0	0.0316748	0.0378039	0.0649814	0.110849	0.231736	0.00506332	0	0	0.00807709	0	0.00813978	0	0.356576	0.937352
TCGA.CJ.4640.01	0.00890864	0	0.00293825	0.326512	0	0.153806	0	0.000894783	0.0223748	0.0364628	0	0.0280099	0.0660235	0	0.110342	0.177937	0.0150074	0	0.0507831	0	0	0	0	0.410792	0.913678
TCGA.BP.4343.01	0.0402924	0	0.00603684	0.111584	0	0.213001	0.0169905	0	0.00601024	0.09328	0	0	0.0319399	0.0435221	0.143062	0.231124	0.0071205	0	0.0523648	0	0	0.00367263	0	0.353937	0.938688
